# Supplementary material for: The role of Central American barriers in shaping the evolutionary history of the northernmost glassfrog, Hyalinobatrachium fleischmanni (Anura: Centrolenidae)
Source: PeerJ. 2019 Jan 3;7:e6115. doi: 10.7717/peerj.6115 (PMC6321759; doi:10.7717/peerj.6115)
Supplement: Supplemental Information 2 — New fasta sequences of the three mitochondrial genes obtained for Hyalinobatrachium fleischmanni. Sequence names coincides with the information in Table S1. [file peerj-07-6115-s002.zip]

Archive with 3 entries (3 files):
- H.fleischmanni-COI.fas
- H.fleischmanni-16S.fas
- H.fleischmanni-ND1.fas
