# Supplementary material for: The role of Central American barriers in shaping the evolutionary history of the northernmost glassfrog, Hyalinobatrachium fleischmanni (Anura: Centrolenidae)
Source: PeerJ. 2019 Jan 3;7:e6115. doi: 10.7717/peerj.6115 (PMC6321759; doi:10.7717/peerj.6115)
Supplement: Supplemental Information 2 — New fasta sequences of the three mitochondrial genes obtained for Hyalinobatrachium fleischmanni. Sequence names coincides with the information in Table S1. [file peerj-07-6115-s002.zip › H.fleischmanni-COI.fas]

>MZFC_30406
CTGGTTTTCGGTGCATGAGCTGGCATAGTAGGCACCGCTCTTAGCCTACTTATCCGAGCTGAACTGAGTCAGCCTGGCTC
CCTCTTGGGCGACGATCAAATTTATAACGTTATCGTTACAGCTCACGCCTTTGTTATAATCTTTTTCATGGTTATGCCAA
TCCTAATTGGTGGATTTGGAAACTGATTAGTACCACTAATAATTGGAGCACCAGACATAGCCTTCCCACGAATAAACAAC
ATAAGTTTCTGACTCCTTCCACCTTCATTCCTTCTTCTACTAGCATCTGCTGGAGTAGAAGCAGGAGCAGGCACAGGATG
AACCGTTTATCCACCCTTAGCTGGTAACCTAGCCCACGCCGGACCCTCTGTAGACTTAACAATTTTTTCACTCCACCTAG
CAGGTGTCTCTTCGATCCTTGGAGCCATCAACTTCATCACTACTATTCTAAACATGAAGCCACCATCTATAACCCAGTAT
CAAACCCCACTTTTCGTTTGATCCGTATTAATTACGGCAGTCCTATTGCTTCTATCACTGCCAGTCCTGGCCGCCGGCAT
CACCATGCTACTAACAGATCGAAATCTTAACACCACCTTCTTTGACCCCGCAGGAGGAGGAGACCCAGTCCTTTACCAAC
ACCTATTC
>AMMH_100
CTGGCATAGTGGGCACCGCTCTTAGCCTACTTATCCGAGCTGAACTGAGCCAGCCCGGCTCCCTCTTGGGCGATGATCAA
ATTTATAACGTTATCGTTACAGCTCACGCCTTTGTTATAATCTTTTTCATGGTCATACCAATCCTAATTGGTGGATTTGG
AAACTGATTAGTACCACTAATAATTGGAGCACCAGACATAGCCTTCCCACGAATAAACAACATAAGTTTCTGGCTCCTTC
CGCCCTCATTCCTTCTTCTACTAGCATCTGCTGGAGTAGAAGCAGGAGCAGGCACAGGATGAACTGTTTATCCACCATTA
GCTGGTAACCTAGCCCACGCCGGACCCTCTGTAGACTTAACAATTTTTTCACTCCACCTAGCAGGTGTCTCTTCAATCCT
TGGAGCCATCAACTTCATCACTACTATTCTAAACATGAAGCCACCATCTATAACCCAATACCAAACTCCACTTTTCGTTT
GATCCGTATTAATTACAGCAGTCCTACTGCTTCTATCACTGCCGGTCCTAGCCGCCGGCATTACTATACTACTAACAGAT
CGAAATCTTAACACCACCTTCTTTGACCCCGCAGGAGGAGGAGACCCAGTCCTTTACCAACACCTATTC
>AMMH_108
CTGGTTTTCGGTGCATGAGCTGGCATAGTGGGCACCGCTCTTAGCCTACTTATCCGAGCTGAACTGAGCCAGCCCGGCTC
CCTCTTGGGCGATGATCAAATTTATAACGTTATCGTTACAGCTCACGCCTTTGTTATAATCTTTTTCATGGTCATACCAA
TCCTAATTGGTGGATTTGGAAACTGATTAGTACCACTAATAATTGGAGCACCAGACATAGCCTTCCCACGAATAAACAAC
ATAAGTTTCTGGCTCCTTCCGCCCTCATTCCTTCTTCTACTAGCATCTGCTGGAGTAGAAGCAGGAGCAGGCACAGGATG
AACTGTTTATCCACCATTAGCTGGTAACCTAGCCCACGCCGGACCCTCTGTAGACTTAACAATTTTTTCACTCCACCTAG
CAGGTGTCTCTTCAATCCTTGGAGCCATCAACTTCATCACTACTATTCTAAACATGAAGCCACCATCTATAACCCAATAC
CAAACTCCACTTTTCGTTTGATCCGTATTAATTACAGCAGTCCTACTGCTTCTATCACTGCCGGTCCTAGCCGCCGGCAT
TACTATACTACTAACAGATCGAAATCTTAACACCACCTTCTTTGACCCCGCAGGAGGAGGAGACCCAGTCCTTTACCAAC
ACCTATTC
>AMMH_113
CTGGTTTTCGGTGCATGAGCTGGCATAGTGGGCACCGCTCTTAGCCTACTTATCCGAGCTGAACTGAGCCAGCCCGGCTC
CCTCTTGGGCGATGATCAAATTTATAACGTTATCGTTACAGCTCACGCCTTTGTTATAATCTTTTTCATGGTCATACCAA
TCCTAATTGGTGGATTTGGAAACTGATTAGTACCACTAATAATTGGAGCACCAGACATAGCCTTCCCACGAATAAACAAC
ATAAGTTTCTGGCTCCTTCCGCCCTCATTCCTTCTTCTACTAGCATCTGCTGGAGTAGAAGCAGGAGCAGGCACAGGATG
AACTGTTTATCCACCATTAGCTGGTAACCTAGCCCACGCCGGACCCTCTGTAGACTTAACAATTTTTTCACTCCACCTAG
CAGGTGTCTCTTCAATCCTTGGAGCCATCAACTTCATCACTACTATTCTAAACATGAAGCCACCATCTATAACCCAATAC
CAAACTCCACTTTTCGTTTGATCCGTATTAATTACAGCAGTCCTACTGCTTCTATCACTGCCGGTCCTAGCCGCCGGCAT
TACTATACTACTAACAGATCGAAATCTTAACACCACCTTCTTTGACCCCGCAGGAGGAGGAGACCCAGTCCTTTACCAAC
ACCTATTC
>AMMH_114
CTGGTTTTCGGTGCATGAGCTGGCATAGTGGGCACCGCTCTTAGCCTACTTATCCGAGCTGAACTGAGCCAGCCCGGCTC
CCTCTTGGGCGATGATCAAATTTATAACGTTATCGTTACAGCTCACGCCTTTGTTATAATCTTTTTCATGGTCATACCAA
TCCTAATTGGTGGATTTGGAAACTGATTAGTACCACTAATAATTGGAGCACCAGACATAGCCTTCCCACGAATAAACAAC
ATAAGTTTCTGGCTCCTTCCGCCCTCATTCCTTCTTCTACTAGCATCTGCTGGAGTAGAAGCAGGAGCAGGCACAGGATG
AACTGTTTATCCACCATTAGCTGGTAACCTAGCCCACGCCGGACCCTCTGTAGACTTAACAATTTTTTCACTCCACCTAG
CAGGTGTCTCTTCAATCCTTGGAGCCATCAACTTCATCACTACTATTCTAAACATGAAGCCACCATCTATAACCCAATAC
CAAACTCCACTTTTCGTTTGATCCGTATTAATTACAGCAGTCCTACTGCTTCTATCACTGCCGGTCCTAGCCGCCGGCAT
TACTATACTACTAACAGATCGAAATCTTAACACCACCTTCTTTGACCCCGCAGGAGGAGGAGACCCAGTCCTTTACCAAC
ACCTATTC
>AMMH_123
CTGGTTTTCGGTGCATGAGCTGGCATAGTGGGCACCGCTCTTAGCCTACTTATCCGAGCTGAACTGAGCCAGCCCGGCTC
CCTCTTGGGCGATGATCAAATTTATAACGTTATCGTTACAGCTCACGCCTTTGTTATAATCTTTTTCATGGTCATACCAA
TCCTAATTGGTGGATTTGGAAACTGATTAGTACCACTAATAATTGGAGCACCAGACATAGCCTTCCCACGAATAAACAAC
ATAAGTTTCTGGCTCCTTCCGCCCTCATTCCTTCTTCTACTAGCATCTGCTGGAGTAGAAGCAGGAGCAGGCACAGGATG
AACTGTTTATCCACCCTTAGCTGGTAACCTAGCCCACGCCGGACCCTCTGTAGACTTAACAATTTTTTCACTCCACCTAG
CAGGTGTCTCTTCGATCCTTGGAGCCATCAACTTCATCACTACTATTCTAAACATGAAGCCACCATCTATAACCCAATAC
CAAACTCCACTTTTCGTTTGATCCGTATTAATTACAGCAGTTCTACTGCTTCTATCACTGCCGGTCCTAGCCGCCGGCAT
TACTATACTACTAACAGATCGAAATCTTAACACCACCTTCTTTGACCCCGCAGGAGGAGGAGACCCAGTCCTTTACCAAC
ACCTATTC
>AMMH_124
CTGGTTTTCGGTGCATGAGCTGGCATAGTGGGCACCGCTCTTAGCCTACTTATCCGAGCTGAACTGAGCCAGCCCGGCTC
CCTCTTGGGCGATGATCAAATTTATAACGTTATCGTTACAGCTCACGCCTTTGTTATAATCTTTTTCATGGTCATACCAA
TCCTAATTGGTGGATTTGGAAACTGATTAGTACCACTAATAATTGGAGCACCAGACATAGCCTTCCCACGAATAAACAAC
ATAAGTTTCTGGCTCCTTCCGCCCTCATTCCTTCTTCTACTAGCATCTGCTGGAGTAGAAGCAGGAGCAGGCACAGGATG
AACTGTTTATCCACCCTTAGCTGGTAACCTAGCCCACGCCGGACCCTCTGTAGACTTAACAATTTTTTCACTCCACCTAG
CAGGTGTCTCTTCGATCCTTGGAGCCATCAACTTCATCACTACTATTCTAAACATGAAGCCACCATCTATAACCCAATAC
CAAACTCCACTTTTCGTTTGATCCGTATTAATTACAGCAGTTCTACTGCTTCTATCACTGCCGGTCCTAGCCGCCGGCAT
TACTATACTACTAACAGATCGAAATCTTAACACCACCTTCTTTGACCCCGCAGGAGGAGGAGACCCAGTCCTTTACCAAC
ACCTATTC
>AMMH_125
CTGGTTTTCGGTGCATGAGCTGGCATAGTGGGCACCGCTCTTAGCCTACTTATCCGAGCTGAACTGAGCCAGCCCGGCTC
CCTCTTGGGCGATGATCAAATTTATAACGTTATCGTTACAGCTCACGCCTTTGTTATAATCTTTTTCATGGTCATACCAA
TCCTAATTGGTGGATTTGGAAACTGATTAGTACCACTAATAATTGGAGCACCAGACATAGCCTTCCCACGAATAAACAAC
ATAAGTTTCTGGCTCCTTCCGCCCTCATTCCTTCTTCTACTAGCATCTGCTGGAGTAGAAGCAGGAGCAGGCACAGGATG
AACTGTTTATCCACCCTTAGCTGGTAACCTAGCCCACGCCGGACCCTCTGTAGACTTAACAATTTTTTCACTCCACCTAG
CAGGTGTCTCTTCGATCCTTGGAGCCATCAACTTCATCACTACTATTCTAAACATGAAGCCACCATCTATAACCCAATAC
CAAACTCCACTTTTCGTTTGATCCGTATTAATTACAGCAGTTCTACTGCTTCTATCACTGCCGGTCCTAGCCGCCGGCAT
TACTATACTACTAACAGATCGAAATCTTAACACCACCTTCTTTGACCCCGCAGGAGGAGGAGACCCAGTCCTTTACCAAC
ACCTATTC
>AMMH_131
CTGGTTTTCGGTGCATGAGCTGGCATAGTGGGCACCGCTCTTAGCCTACTTATCCGAGCTGAACTGAGCCAGCCCGGCTC
CCTCTTGGGCGATGATCAAATTTATAACGTTATCGTTACAGCTCACGCCTTTGTTATAATCTTTTTCATGGTCATACCAA
TCCTAATTGGTGGATTTGGAAACTGATTAGTACCACTAATAATTGGAGCACCAGACATAGCCTTCCCACGAATAAACAAC
ATAAGTTTCTGGCTCCTTCCGCCCTCATTCCTTCTTCTACTAGCATCTGCTGGAGTAGAAGCAGGAGCAGGCACAGGATG
AACTGTTTATCCACCATTAGCTGGTAACCTAGCCCACGCCGGACCCTCTGTAGACTTAACAATTTTTTCACTCCACCTAG
CAGGTGTCTCTTCAATCCTTGGAGCCATCAACTTCATCACTACTATTCTAAACATGAAGCCACCATCTATAACCCAATAC
CAAACTCCACTTTTCGTTTGATCCGTATTAATTACAGCAGTCCTACTGCTTCTATCACTGCCGGTCCTAGCCGCCGGCAT
TACTATACTACTAACAGATCGAAATCTTAACACCACCTTCTTTGACCCCGCAGGAGGAGGAGACCCAGTCCTTTACCAAC
ACCTATTC
>AMMH_134
CTGGTTTTCGGTGCATGAGCCGGCATAGTGGGCACCGCTCTTAGCCTACTTATCCGAGCTGAACTGAGTCAACCTGGCTC
CCTCTTGGGCGACGATCAAATTTATAACGTTATCGTTACGGCTCACGCCTTTGTTATAATCTTTTTTATGGTTATGCCAA
TCCTAATTGGTGGATTTGGAAACTGATTAGTACCACTAATAATTGGAGCACCAGACATAGCCTTCCCACGAATAAACAAC
ATAAGTTTCTGGCTCCTCCCACCTTCATTCCTTCTTCTACTAGCATCTGCTGGAGTAGAAGCAGGAGCAGGCACAGGATG
AACTGTTTATCCACCCTTAGCTGGCAACCTAGCCCACGCCGGACCCTCTGTAGACTTAACAATTTTTTCACTCCACCTAG
CAGGTGTCTCTTCGATCCTTGGAGCCATCAACTTCATCACTACTATTCTAAACATGAAGCCACCATCTATAACCCAATAT
CAAACCCCACTTTTCGTTTGATCCGTATTAATTACAGCAGTCCTACTGCTTCTATCACTGCCGGTCCTAGCCGCCGGCAT
TACTATGCTACTAACAGATCGAAATCTTAACACCACCTTCTTTGACCCCGCAGGAGGAGGAGACCCAGTCCTTTACCAAC
ACCTATTC
>AMMH_135
CTGGTTTTCGGTGCATGAGCCGGCATAGTGGGCACCGCTCTTAGCCTACTTATCCGAGCTGAACTGAGTCAACCTGGCTC
CCTCTTGGGCGACGATCAAATTTATAACGTTATCGTTACGGCTCACGCCTTTGTTATAATCTTTTTTATGGTTATGCCAA
TCCTAATTGGTGGATTTGGAAACTGATTAGTACCACTAATAATTGGAGCACCAGACATAGCCTTCCCACGAATAAACAAC
ATAAGTTTCTGGCTCCTCCCACCTTCATTCCTTCTTCTACTAGCATCTGCTGGAGTAGAAGCAGGAGCAGGCACAGGATG
AACTGTTTATCCACCCTTAGCTGGCAACCTAGCCCACGCCGGACCCTCTGTAGACTTAACAATTTTTTCACTCCACCTAG
CAGGTGTCTCTTCGATCCTTGGAGCCATCAACTTCATCACTACTATTCTAAACATGAAGCCACCATCTATAACCCAATAT
CAAACCCCACTTTTCGTTTGATCCGTATTAATTACAGCAGTCCTACTGCTTCTATCACTGCCGGTCCTAGCCGCCGGCAT
TACTATGCTACTAACAGATCGAAATCTTAACACCACCTTCTTTGACCCCGCAGGAGGAGGAGACCCAGTCCTTTACCAAC
ACCTATTC
>IAvH-Am-14757
CTGGTCTTCGGTGCATGAGCTGGCATGGTGGGCACCGCTCTTAGCCTGCTTATCCGAGCTGAACTGAGTCAACCCGGCTC
CCTCTTGGGCGACGATCAAATTTATAATGTTATCGTTACGGCTCACGCCTTTGTTATAATCTTTTTCATGGTTATACCAA
TCCTAATTGGTGGATTTGGAAACTGACTAGTACCACTAATAATTGGAGCACCAGACATAGCCTTCCCACGAATAAACAAC
ATAAGTTTCTGGCTCCTTCCACCCTCATTCCTTCTTCTATTAGCATCTGCTGGAGTAGAAGCAGGGGCAGGTACAGGATG
AACTGTTTATCCACCCCTAGCTGGCAACCTAGCCCACGCCGGACCCTCTGTAGATTTAACAATTTTTTCACTCCATTTAG
CAGGTGTCTCTTCAATCCTTGGGGCCATCAACTTCATCACTACTATTCTAAACATGAAACCACCATCTATAACCCAATAT
CAAACCCCACTTTTCGTTTGATCCGTCTTAATTACAGCTGTCCTTCTGCTTCTATCATTACCAGTTCTAGCCGCCGGCAT
TACTATGCTACTAACAGATCGAAATCTTAACACCACCTTCTTTGACCCAGCAGGAGGGGGAGACCCAGTCCTTTACCAAC
ACCTATTC
>IAvH-Am-14762
CTGGTCTTCGGTGCATGAGCTGGCATGGTGGGCACCGCTCTTAGCCTGCTTATCCGAGCTGAACTGAGTCAACCCGGCTC
CCTCTTGGGCGACGATCAAATTTATAATGTTATCGTTACGGCTCACGCCTTTGTTATAATCTTTTTCATGGTTATACCAA
TCCTAATTGGTGGATTTGGAAACTGACTAGTACCACTAATAATTGGAGCACCAGACATAGCCTTCCCACGAATAAACAAC
ATAAGTTTCTGGCTCCTTCCACCCTCATTCCTTCTTCTATTAGCATCTGCTGGAGTAGAAGCAGGGGCAGGTACAGGATG
AACTGTTTATCCACCCCTAGCTGGCAACCTAGCCCACGCCGGACCCTCTGTAGATTTAACAATTTTTTCACTCCATTTAG
CAGGTGTCTCTTCAATCCTTGGGGCCATCAACTTCATCACTACTATTCTAAACATGAAACCACCATCTATAACCCAATAT
CAAACCCCACTTTTCGTCTGATCCGTCTTAATTACAGCTGTCCTTCTGCTTCTATCATTACCAGTTCTAGCCGCCGGCAT
TACTATGCTACTAACAGATCGAAATCTTAACACCACCTTCTTTGACCCAGCAGGAGGGGGAGACCCAGTCCTTTACCAAC
ACCTATTC
>IAvH-Am-14764
CTGGTTTTCGGTGCATGAGCTGGCATGGTGGGCACCGCTCTTAGCCTGCTTATCCGAGCTGAACTGAGTCAACCCGGCTC
CCTCTTGGGCGACGATCAAATTTATAATGTTATCGTTACGGCTCACGCCTTTGTTATAATCTTTTTCATGGTTATACCAA
TCCTAATTGGTGGATTTGGAAACTGACTAGTACCACTAATAATTGGAGCACCAGACATAGCCTTCCCACGAATAAACAAC
ATAAGTTTCTGGCTCCTTCCACCCTCATTCCTTCTTCTATTAGCATCTGCTGGAGTAGAAGCAGGGGCAGGTACAGGATG
AACTGTTTATCCACCCCTAGCTGGCAACCTAGCCCACGCCGGACCCTCTGTAGATTTAACAATTTTTTCACTCCATTTAG
CAGGTGTCTCTTCAATCCTTGGGGCCATCAACTTCATCACTACTATTCTAAACATGAAACCACCATCTATAACCCAATAT
CAAACCCCACTTTTCGTTTGATCCGTCTTAATTACAGCTGTCCTTCTGCTTCTATCATTACCAGTCCTAGCCGCCGGCAT
TACTATGCTACTAACAGATCGAAATCTTAACACCACCTTCTTTGACCCAGCAGGAGGGGGAGACCCAGTCCTTTACCAAC
ACCTATTC
>IAvH-Am-14765
CTGGTTTTCGGTGCATGAGCTGGCATGGTGGGCACCGCTCTTAGCCTGCTTATCCGAGCTGAACTGAGTCAACCCGGCTC
CCTCTTGGGCGACGATCAAATTTATAATGTTATCGTTACGGCTCACGCCTTTGTTATAATCTTTTTCATGGTTATACCAA
TCCTAATTGGTGGATTTGGAAACTGACTAGTACCACTAATAATTGGAGCACCAGACATAGCCTTCCCACGAATAAACAAC
ATAAGTTTCTGGCTCCTTCCACCCTCATTCCTTCTTCTATTAGCATCTGCTGGAGTAGAAGCAGGGGCAGGTACAGGATG
AACTGTTTATCCACCCCTAGCTGGCAACCTAGCCCACGCCGGACCCTCTGTAGATTTAACAATTTTTTCACTCCATTTAG
CAGGTGTCTCTTCAATCCTTGGGGCCATCAACTTCATCACTACTATTCTAAACATGAAACCACCATCTATAACCCAATAT
CAAACCCCACTTTTCGTTTGATCCGTCTTAATTACAGCTGTCCTTCTGCTTCTATCATTACCAGTTCTAGCCGCCGGCAT
TACTATGCTACTAACAGATCGAAATCTTAACACCACCTTCTTTGACCCAGCAGGAGGGGGAGACCCAGTCCTTTACCAAC
ACCTATTC
>IAvH-Am-14766
CTGGTTTTCGGTGCATGAGCTGGCATGGTGGGCACCGCTCTTAGCCTGCTTATCCGAGCTGAACTGAGTCAACCCGGCTC
CCTCTTGGGCGACGATCAAATTTATAATGTTATCGTTACGGCTCACGCCTTTGTTATAATCTTTTTCATGGTTATACCAA
TCCTAATTGGTGGATTTGGAAACTGACTAGTACCACTAATAATTGGAGCACCAGACATAGCCTTCCCACGAATAAACAAC
ATAAGTTTCTGGCTCCTTCCACCCTCATTCCTTCTTCTATTAGCATCTGCTGGAGTAGAAGCAGGGGCAGGTACAGGATG
AACTGTTTATCCACCCCTAGCTGGCAACCTAGCCCACGCCGGACCCTCTGTAGATTTAACAATTTTTTCACTCCATTTAG
CAGGTGTCTCTTCAATCCTTGGGGCCATCAACTTCATCACTACTATTCTAAACATGAAACCACCATCTATAACCCAATAT
CAAACCCCACTTTTCGTTTGATCCGTCTTAATTACAGCTGTCCTTCTGCTTCTATCATTACCAGTCCTAGCCGCCGGCAT
TACTATGCTACTAACAGATCGAAATCTTAACACCACCTTCTTTGACCCAGCAGGAGGGGGAGACCCAGTCCTTTACCAAC
ACCTATTC
>IAvH-Am-14767
CTGGTTTTCGGTGCATGAGCTGGCATGGTGGGCACCGCTCTTAGCCTGCTTATCCGAGCTGAACTGAGTCAACCCGGCTC
CCTCTTGGGCGACGATCAAATTTATAATGTTATCGTTACGGCTCACGCCTTTGTTATAATCTTTTTCATGGTTATACCAA
TCCTAATTGGTGGATTTGGAAACTGACTAGTACCACTAATAATTGGAGCACCAGACATAGCCTTCCCACGAATAAACAAC
ATAAGTTTCTGGCTCCTTCCACCCTCATTCCTTCTTCTATTAGCATCTGCTGGAGTAGAAGCAGGGGCAGGTACAGGATG
AACTGTTTATCCACCCCTAGCTGGCAACCTAGCCCACGCCGGACCCTCTGTAGATTTAACAATTTTTTCACTCCATTTAG
CAGGTGTCTCTTCAATCCTTGGGGCCATCAACTTCATCACTACTATTCTAAACATGAAACCACCATCTATAACCCAATAT
CAAACCCCACTTTTCGTTTGATCCGTCTTAATTACAGCTGTCCTTCTGCTTTTATCATTACCAGTTCTGGCCGCCGGCAT
TACTATGTTAT
>IAvH-Am-14768
CTGGTTTTCGGTGCATGAGCTGGCATGGTGGGCACCGCTCTTAGCCTGCTTATCCGAGCTGAACTGAGTCAACCCGGCTC
CCTCTTGGGCGACGATCAAATTTATAATGTTATCGTTACGGCTCACGCCTTTGTTATAATCTTTTTCATGGTTATACCAA
TCCTAATTGGTGGATTTGGAAACTGACTAGTACCACTAATAATTGGAGCACCAGACATAGCCTTCCCACGAATAAACAAC
ATAAGTTTCTGGCTCCTTCCACCCTCATTCCTTCTTCTATTAGCATCTGCTGGAGTAGAAGCAGGGGCAGGTACAGGATG
AACTGTTTATCCACCCCTAGCTGGCAACCTAGCCCACGCCGGACCCTCTGTAGATTTAACAATTTTTTCACTCCATTTAG
CAGGTGTCTCTTCAATCCTTGGGGCCATCAACTTCATCACTACTATTCTAAACATGAAACCACCATCTATAACCCAATAT
CAAACCCCACTTTTCGTTTGATCCGTCTTAATTACAGCTGTCCTTCTGCTTCTATCATTACCAGTTCTAGCCGCCGGCAT
TACTATGCTACTAACAGATCGAAATCTTAACACCACCTTCTTTGACCCAGCAGGAGGGGGAGACCCAGTCCTTTACCAAC
ACCTATTC
>IAvH-Am-14769
CTGGTTTTCGGTGCATGAGCTGGCATGGTGGGCACCGCTCTTAGCCTGCTTATCCGAGCTGAACTGAGTCAACCCGGCTC
CCTCTTGGGCGACGATCAAATTTATAATGTTATCGTTACGGCTCACGCCTTTGTTATAATCTTTTTCATGGTTATACCAA
TCCTAATTGGTGGATTTGGAAACTGACTAGTACCACTAATAATTGGAGCACCAGACATAGCCTTCCCACGAATAAACAAC
ATAAGTTTCTGGCTCCTTCCACCCTCATTCCTTCTTCTATTAGCATCTGCTGGAGTAGAAGCAGGGGCAGGTACAGGATG
AACTGTTTATCCACCCCTAGCTGGCAACCTAGCCCACGCCGGACCCTCTGTAGATTTAACAATTTTTTCACTCCATTTAG
CAGGTGTCTCTTCAATCCTTGGGGCCATCAACTTCATCACTACTATTCTAAACATGAAACCACCATCTATAACCCAATAT
CAAACCCCACTTTTCGTTTGATCCGTCTTAATTACAGCTGTCCTTCTGCTTCTATCATTACCAGTTCTAGCCGCCGGCAT
TACTATGCTACTAACAGATCGAAATCTTAACACCACCTTCTTTGACCCAGCAGGAGGGGGAGACCCAGTCCTTTACCAAC
ACCTATTC
>IAvH-Am-14770
TTTGTTATAATCTTTTTCATGGTTATACCAATCCTAATTGGTGGATTTGGAAACTGACTAGTACCACTAATAATTGGAGC
ACCAGACATAGCCTTCCCACGAATAAACAACATAAGTTTCTGGCTCCTTCCACCCTCATTCCTTCTTCTATTAGCATCTG
CTGGAGTAGAAGCAGGGGCAGGTACAGGATGAACTGTTTATCCACCCCTAGCTGGCAACCTAGCCCACGCCGGACCCTCT
GTAGATTTAACAATTTTTTCACTCCATTTAGCAGGTGTCTCTTCAATCCTTGGGGCCATCAACTTCATCACTACTATTCT
AAACATGAAACCACCATCTATAACCCAATATCAAACCCCACTTTTCGTTTGATCCGTCTTAATTACAGCTGTCCTTCTGC
TTCTATCATTACCAGTTCTAGCCGCCGGCATTACTATGCTACTAACAGATCGAAATCTTAACACCACCTTCTTTGACCCA
GCAGGAGGGGGAGACCCAGTCCTTTACCAACACCTATTC
>AMMH_159
CTGGTCTTCGGTGCATGAGCTGGCATAGTAGGCACCGCTCTTAGCCTACTTATCCGAGCTGAACTGAGTCAGCCTGGCTC
CCTCTTGGGCGACGATCAAATTTATAACGTTATCGTTACAGCTCACGCCTTTGTTATAATCTTTTTCATGGTTATGCCAA
TCCTAATCGGTGGATTTGGAAACTGATTAGTACCACTAATAATTGGAGCACCAGACATAGCCTTCCCACGAATAAACAAC
ATAAGTTTCTGACTCCTTCCACCTTCATTCCTTCTTCTACTAGCATCTGCTGGAGTAGAAGCAGGAGCAGGCACAGGATG
AACTGTTTATCCACCCCTAGCTGGTAACCTAGCCCACGCCGGACCCTCTGTAGACTTAACAATTTTTTCACTCCACCTGG
CAGGTGTTTCTTCGATCCTTGGAGCCATTAACTTCATCACTACTATTCTAAACATGAAGCCGCCATCTATAACCCAATAT
CAAACCCCACTTTTCGTTTGATCCGTATTAATCACAGCAGTCCTACTGCTTCTATCACTGCCGGTCCTGGCCGCCGGCAT
CACCATGCTACTAACAGATCGAAATCTTAACACCACCTTCTTTGACCCCGCAGGAGGAGGAGACCCAGTCCTTTACCAAC
ACCTATTC
>AMMH_160
CTGGTTTTCGGTGCATGAGCTGGCATAGTAGGCACCGCTCTTAGCCTACTTATCCGAGCTGAACTGAGTCAGCCTGGCTC
CCTCTTGGGCGACGATCAAATTTATAACGTTATCGTTACAGCTCACGCCTTTGTTATAATCTTTTTCATGGTTATGCCAA
TCCTAATCGGTGGATTTGGAAACTGATTAGTACCACTAATAATTGGAGCACCAGACATAGCCTTCCCACGAATAAACAAC
ATAAGTTTCTGACTCCTTCCACCTTCATTCCTTCTTCTACTAGCATCTGCTGGAGTAGAAGCAGGAGCAGGCACAGGATG
AACTGTTTATCCACCCCTAGCTGGTAACCTAGCCCACGCCGGACCCTCTGTAGACTTAACAATTTTTTCACTCCACCTGG
CAGGTGTTTCTTCGATCCTTGGAGCCATTAACTTCATCACTACTATTCTAAACATGAAGCCGCCATCTATAACCCAATAT
CAAACCCCACTTTTCGTTTGATCCGTATTAATCACAGCAGTCCTACTGCTTCTATCACTGCCGGTCCTGGCCGCCGGCAT
CACCATGCTACTAACAGATCGAAATCTTAACACCACCTTCTTTGACCCCGCAGGAGGAGGAGACCCAGTCCTTTACCAAC
ACCTATTC
>AMMH_161
CTGGTTTTCGGTGCATGAGCTGGCATAGTAGGCACCGCTCTTAGCCTACTTATCCGAGCTGAACTGAGTCAGCCTGGCTC
CCTCTTGGGCGACGATCAAATTTATAACGTTATCGTTACAGCTCACGCCTTTGTTATAATCTTTTTCATGGTTATGCCAA
TCCTAATCGGTGGATTTGGAAACTGATTAGTACCACTAATAATTGGAGCACCAGACATAGCCTTCCCACGAATAAACAAC
ATAAGTTTCTGACTCCTTCCACCTTCATTCCTTCTTCTACTAGCATCTGCTGGAGTAGAAGCAGGAGCAGGCACAGGATG
AACTGTTTATCCACCCCTAGCTGGTAACCTAGCCCACGCCGGACCCTCTGTAGACTTAACAATTTTTTCACTCCACCTGG
CAGGTGTTTCTTCGATCCTTGGAGCCATTAACTTCATCACTACTATTCTAAACATGAAGCCGCCATCTATAACCCAATAT
CAAACCCCACTTTTCGTTTGATCCGTATTAATCACAGCAGTCCTACTGCTTCTATCACTGCCGGTCCTGGCCGCCGGCAT
CACCATGCTACTAACAGATCGAAATCTTAACACCACCTTCTTTGACCCCGCAGGAGGAGGAGACCCAGTCCTTTACCAAC
ACCTATTC
>CDT_2160
CTGGTTTTCGGTGCATGAGCTGGCATGGTGGGCACCGCTCTTAGCCTGCTTATCCGAGCTGAACTGAGTCAACCCGGCTC
CCTCTTGGGCGACGATCAAATTTACAACGTTATCGTTACAGCTCACGCCTTTGTTATAATCTTTTTCATGGTTATACCAA
TCCTAATTGGCGGATTTGGAAATTGACTAGTACCATTAATAATTGGAGCACCAGACATAGCCTTCCCACGAATAAACAAC
ATAAGTTTCTGGCTCCTTCCACCCTCATTCCTTCTTCTATTAGCATCTGCTGGAGTAGAAGCAGGGGCAGGTACAGGATG
AACTGTTTATCCGCCCCTAGCTGGCAACCTAGCCCACGCCGGACCCTCTGTAGATTTAACAATTTTTTCACTCCATTTAG
CAGGTGTCTCTTCAATCCTTGGGGCCATCAACTTCATCACTACTATTCTAAACATGAAACCACCATCTATAACCCAATAT
CAAACTCCACTTTTCGTTTGATCCGTCTTAATTACAGCTGTCCTTCTGCTTTTATCATTACCAGTTCTAGCCGCCGGCAT
CACTATGCTACTAACAGATCGAAATCTTAACACCACCTTCTTTGACCCAGCAGGAGGGGGAGACCCAGTCCTTTACCAGC
ACCTATTC
>CDT_3538
CTGGTTTTCGGTGCATGAGCTGGCATGGTGGGCACCGCTCTTAGCCTGCTTATCCGAGCTGAACTGAGTCAACCCGGCTC
CCTCTTGGGCGACGATCAAATTTACAACGTTATCGTTACAGCTCACGCCTTTGTTATAATCTTTTTCATGGTTATACCAA
TCCTAATTGGCGGATTTGGAAATTGACTAGTACCATTAATAGTTGGAGCACCAGACATAGCCTTCCCACGAATAAACAAC
ATAAGTTTCTGGCTCCTTCCACCCTCATTCCTTCTTCTATTAGCATCTGCTGGAGTAGAAGCAGGGGCAGGTACAGGATG
AACTGTTTATCCGCCCCTAGCTGGCAACCTAGCCCACGCCGGACCCTCTGTAGATTTAACAATTTTTTCACTCCATTTAG
CAGGTGTCTCTTCAATCCTTGGGGCCATCAACTTCATCACTACTATTCTAAACATGAAACCACCATCTATAACCCAATAT
CAAACTCCACTTTTCGTTTGATCCGTCTTAATTACAGCTGTCCTTCTGCTTTTATCATTACCAGTTCTAGCCGCCGGCAT
CACTATGCTACTAACAGATCGAAATCTTAACACCACCTTCTTTGACCCAGCAGGAGGGGGAGACCCAGTCCTTTACCAGC
ACCTATTC
>CH_10066
CTGGTTTTCGGTGCATGAGCTGGCATGGTAGGCACCGCTCTTAGCCTGCTTATCCGAGCTGAACTGAGTCAACCCGGCTC
CCTCTTGGGCGACGATCAAATTTATAACGTTATCGTTACGGCTCACGCCTTTGTTATAATCTTTTTCATGGTTATACCAA
TCCTAATTGGTGGATTTGGAAACTGACTAGTACCACTAATAATTGGAGCACCAGACATAGCCTTCCCACGAATAAACAAC
ATAAGTTTCTGACTCCTTCCACCCTCATTCCTTCTTCTATTAGCATCTGCTGGAGTAGAAGCAGGGGCAGGTACAGGATG
AACTGTTTATCCACCCCTAGCTGGCAACCTAGCCCACGCCGGACCCTCTGTAGATTTAACAATTTTTTCACTCCATTTAG
CAGGTGTCTCTTCAATCCTTGGGGCCATCAACTTCATCACTACTATTCTAAACATGAAACCACCATCTATAACCCAATAT
CAAACCCCACTTTTCGTTTGATCCGTCTTAATTACAGCTGTCCTTCTGCTTCTATCATTACCAGTTCTAGCCGCCGGCAT
TACTATGCTACTAACAGATCGAAATCTTAACACCACCTTCTTTGACCCAGCAGGAGGGGGAGACCCAGTCCTTTACCAAC
ACCTATTC
>CH_4982
CTGGTTTTCGGTGCATGAGCTGGCATGGTGGGCACCGCTCTTAGCCTGCTTATCCGAGCTGAACTGAGTCAACCCGGCTC
CCTCTTGGGCGACGATCAAATTTATAACGTTATCGTTACGGCTCACGCCTTTGTTATAATCTTTTTCATGGTTATACCAA
TCCTAATTGGTGGATTTGGAAACTGACTAGTACCACTAATAATTGGAGCACCAGACATAGCCTTCCCACGAATAAACAAC
ATAAGTTTCTGGCTCCTTCCACCCTCATTCCTTCTTCTATTAGCATCTGCTGGAGTAGAAGCAGGGGCAGGTACAGGATG
AACTGTTTATCCACCCCTAGCTGGCAACCTAGCCCACGCCGGACCCTCTGTAGATTTAACAATTTTTTCACTCCATTTAG
CAGGTGTCTCTTCAATCCTTGGGGCCATCAACTTCATCACTACTATTCTAAACATGAAACCACCATCTATAACCCAATAT
CAAACCCCACTTTTCGTTTGATCCGTCTTAATTACAGCTGTCCTTCTGCTTCTATCATTACCAGTTCTAGCCGCCGGCAT
TACTATGCTACTAACAGATCGAAATCTTAACACCACCTTCTTTGACCCAGCAGGAGGGGGAGACCCAGTCCTTTACCAAC
ACCTATTC
>CH_5056
CTGGTTTTCGGTGCATGAGCTGGCATGGTGGGCACCGCTCTTAGCCTGCTTATCCGAGCTGAACTGAGTCAACCCGGCTC
CCTCCTGGGCGACGATCAAATTTATAACGTTATCGTTACGGCTCACGCCTTTGTTATAATCTTTTTCATGGTTATACCAA
TCCTAATTGGTGGATTTGGAAACTGACTAGTACCACTAATAATTGGAGCACCAGACATAGCCTTCCCACGAATAAACAAC
ATAAGTTTCTGGCTCCTTCCACCCTCATTCCTTCTTCTATTAGCATCTGCTGGAGTAGAAGCAGGGGCAGGTACAGGATG
AACTGTTTATCCACCCCTAGCTGGCAACCTAGCCCACGCCGGACCCTCTGTAGATTTAACAATTTTTTCACTCCATTTAG
CAGGTGTCTCTTCAATCCTTGGGGCCATCAACTTCATCACTACTATTCTAAACATGAAACCACCATCTATAACCCAGTAT
CAAACCCCACTTTTCGTTTGATCCGTCTTAATTACAGCTGTCCTTCTGCTTCTATTCATACCAGTTCTAGCCGCCGGCAT
TACTATGCTACTAACAGATCGAAATCTTAACACCACCTTCTTTGACCCAGCAGGAGGGGGAGACCCAGTCCTTTACCAAC
ACCTATTC
>CH_6118
CTGGTTTTCGGTGCATGAGCCGGCATGGTGGGCACCGCTCTTAGCCTGCTTATCCGAGCTGAACTGAGTCAACCCGGCTC
CCTCTTGGGCGACGATCAAATTTATAACGTTATCGTTACAGCTCACGCCTTTGTTATAATCTTTTTCATGGTTATACCAA
TCCTAATTGGCGGATTTGGAAACTGACTAGTACCACTAATAATTGGAGCACCAGACATAGCCTTCCCACGAATAAACAAC
ATAAGTTTCTGGCTCCTTCCACCCTCATTCCTTCTTCTATTAGCATCTGCTGGAGTAGAAGCAGGGGCAGGTACAGGATG
AACTGTTTATCCACCCCTAGCTGGCAACCTAGCCCACGCCGGACCCTCTGTAGATTTAACAATTTTTTCACTTCATTTAG
CAGGTGTCTCTTCAATCCTTGGGGCCATCAACTTCATTACTACTATTCTAAACATGAAGCCACCATCTATAACCCAATAT
CAAACCCCACTTTTCGTTTGATCCGTCTTAATTACAGCTGTCCTTCTGCTTCTATCATTACCAGTTCTAGCCGCCGGCAT
TACTATGCTACTAACTGATCGAAATCTTAACACCACCTTCTTTGACCCAGCAGGAGGGGGAGACCCAGTCCTTTACCAAC
ACCTATAC
>CH_6542
CTGGTTTTCGGTGCATGAGCCGGCATGGTGGGCACCGCTCTTAGCCTGCCTATCCGAGCTGAACTGAGTCAACCCGGCTC
CCTCTTGGGCGACGATCAAATTTATAACGTTATCGTTACAGCTCACGCCTTTGTTATAATCTTTTTCATGGTTATACCAA
TCCTAATTGGCGGATTTGGAAACTGACTAGTACCACTAATAATTGGAGCACCAGACATAGCCTTCCCACGAATAAACAAC
ATAAGTTTCTGGCTCCTTCCACCCTCATTCCTTCTTCTATTAGCATCTGCTGGAGTAGAAGCAGGGGCAGGTACAGGATG
AACTGTTTATCCACCCCTAGCTGGCAACCTAGCCCACGCCGGACCCTCTGTAGATTTAACAATTTTTTCACTTCATTTAG
CAGGTGTCTCTTCAATCCTTGGGGCCATCAACTTCATTACTACAATTCTAAACATGAAGCCACCATCTATAACCCAATAT
CAAACCCCACTTTTCGTTTGATCCGTCTTAATTACAGCTGTCCTTCTGCTTCTATCATTACCCGTTCTAGCCGCCGGCAT
TACTATGCTACTAACAGATCGAAATCTTAACACCACCTTCTTTGACCCAGCAGGAGGGGGAGACCCAGTCCTTTACCAAC
ACCTATTC
>CH_6640
CTGGTTTTCGGTGCATGAGCCGGCATGGTGGGCACCGCTCTTAGCCTGCTTATCCGAGCTGAACTGAGTCAACCCGGCTC
CCTCTTGGGCGACGATCAAATTTATAACGTTATCGTTACAGCTCACGCCTTTGTTATAATCTTTTTCATGGTTATACCAA
TCCTAATTGGCGGATTTGGAAACTGACTAGTACCACTAATAATTGGAGCACCAGACATAGCCTTCCCACGAATAAACAAC
ATAAGTTTCTGGCTCCTTCCACCCTCATTCCTTCTTCTATTAGCATCTGCTGGAGTAGAAGCAGGGGCAGGTACAGGATG
AACTGTTTATCCACCCCTAGCTGGCAACCTAGCCCACGCCGGACCCTCTGTAGATTTAACAATTTTTTCACTTCATTTAG
CAGGTGTCTCTTCAATCCTTGGGGCCATCAACTTCATTACTACTATTCTAAACATGAAGCCACCATCTATAACCCAATAT
CAAACCCCACTTTTCGTTTGATCCGTCTTAATTACAGCTGTCCTTCTGCTTCTATCATTACCAGTTCTAGCCGCCGGCAT
TACCATGCTACTAACAGATCGAAATCTTAACACCACCTTCTTTGACCCAGCAGGAGGGGGAGACCCAGTCCTTTACCAAC
ACCTATAC
>CH_6891
CTGGTTTTCGGTGCATGAGCTGGCATGGTGGGCACCGCTCTTAGCCTGCTTATCCGAGCTGAACTGAGTCAACCCGGCTC
CCTCTTGGGCGACGATCAAATTTATAACGTTATCGTTACGGCTCACGCCTTTGTTATAATCTTTTTTATGGTTATACCAA
TCCTAATTGGTGGATTTGGAAACTGACTAGTACCACTAATAATTGGAGCACCAGACATAGCCTTCCCACGAATAATCAAC
ATAAGTTTCTGGCTCCTTCCACCCTCATTCCTTCTTCTATTAGCATCTGCTGGAGTAGAAGCAGGGGCAGGTACAGGATG
AACTGTTTATCCACCCCTAGCTGGCAACCTAGCCCACGCCGGACCCTCTGTAGATTTAACAATTTTTTCACTCCATTTAG
CAGGTGTCTCTTCAATCCTTGGGGCCATCAACTTCATCACTACTATTCTAAACATGAAACCACCATCTATAACCCAATAT
CAAACCCCACTTTTCGTTTGATCCGTCTTAATTACAGCTGTCCTTCTGCTTCTATCATTACCAGTTCTAGCCGCCGGCAT
TACTATGCTACTAACAGATCGAAATCTTAACACCACCTTCTTTGACCCAGCAGGAGGGGGAGACCCAGTCCTTTACCAAC
ACCTATTC
>CH_7754
CTGGTTTTCGGTGCATGAGCTGGCATGGTGGGCACCGCTCTTAGCCTGCTTATCCGAGCTGAACTGAGTCAACCCGGCTC
CCTCTTGGGCGACGATCAAATTTATAATGTTATCGTTACGGCTCACGCCTTTGTTATAATCTTTTTCATGGTTATACCAA
TCCTAATTGGTGGATTTGGAAACTGACTAGTACCACTAATAATTGGAGCACCAGACATAGCCTTCCCACGAATAAACAAC
ATAAGTTTCTGGCTCCTTCCACCCTCATTCCTTCTTCTATTAGCATCTGCTGGAGTAGAAGCAGGGGCAGGTACAGGATG
AACTGTTTATCCACCCCTAGCTGGCAACCTAGCCCACGCCGGACCCTCTGTAGATTTGACAATTTTTTCACTCCATTTAG
CAGGTGTCTCTTCAATCCTTGGGGCCATCAACTTCATCACTACTATTCTAAACATGAAACCACCATCTATAACCCAATAT
CAAACCCCACTTTTCGTTTGATCCGTCTTAATTACAGCTGTCCTTCTGCTTCTATCATTACCAGTTCTAGCCGCCGGCAT
TACTATGCTACTAACAGATCGAAATCTTAACACCACCTTCTTTGACCCAGCAGGAGGGGGAGACCCAGTCCTTTACCAAC
ACCTATTC
>CH_9581
CTGGTTTTCGGTGCATGAGCTGGCATGGTGGGCACCGCTCTTAGCCTGCTTATCCGAGCTGAACTGAGTCAACCCGGCTC
CCTCTTGGGCGACGATCAAATTTATAACGTTATCGTTACGGCTCACGCCTTTGTTATAATCTTTTTCATGGTTATACCAA
TCCTAATTGGTGGATTTGGAAACTGACTAGTACCACTAATAATTGGAGCACCAGACATAGCCTTCCCACGAATAAACAAC
ATAAGTTTCTGGCTCCTTCCACCCTCATTCCTTCTTCTATTAGCATCTGCTGGAGTAGAAGCAGGGGCAGGTACAGGATG
AACTGTTTATCCACCCCTAGCTGGCAACCTAGCCCACGCCGGACCCTCTGTAGATTTAACAATTTTTTCACTCCATTTAG
CAGGTGTCTCTTCAATCCTTGGGGCCATCAACTTCATCACTACTATTCTAAACATGAAACCACCATCTATAACCCAGTAT
CAAACCCCACTTTTCGTTTGATCCGTCTTAATTACAGCTGTCCTTCTGCTTCTATCATTACCAGTTCTAGCCGCCGGCAT
TACTATGCTACTAACAGATCGAAATCTTAACACCACCTTCTTTGACCCAGCAGGAGGGGGAGACCCAGTCCTTTACCAAC
ACCTATTC
>MZFC_30403
CTGGTTTTCGGTGCATGAGCTGGCATAGTAGGCACCGCTCTTAGCCTACTTATCCGAGCTGAACTGAGTCAGCCTGGCTC
CCTCCTGGGCGACGATCAAATTTATAACGTTATCGTTACAGCTCACGCCTTTGTTATAATCTTTTTCATGGTTATGCCAA
TCCTAATTGGTGGATTTGGAAACTGATTAGTACCACTAATAATTGGAGCACCAGATATAGCCTTCCCACGAATAAACAAC
ATAAGTTTCTGACTCCTTCCACCTTCATTCCTTCTTCTACTAGCATCTGCTGGAGTAGAAGCAGGAGCAGGCACAGGATG
AACCGTTTATCCACCCTTAGCTGGTAACCTAGCCCACGCCGGACCCTCTGTAGACTTAACAATTTTTTCACTCCACCTAG
CAGGTGTCTCTTCAATCCTTGGAGCCATCAACTTCATCACTACTATTCTAAACATGAAGCCACCATCTATAACCCAATAT
CAAACCCCACTTTTCGTTTGATCCGTATTAATTACAGCAGTCCTACTGCTTCTATCACTGCCGGTCCTGGCCGCCGGCAT
CACCATGCTACTAACAGATCGAAATCTTAACACCACCTTCTTTGACCCCGCAGGAGGAGGAGACCCGGTCCTTTACCAAC
ACCTATTC
>MZFC_30404
CTGGTTTTCGGTGCATGAGCTGGCATAGTAGGCACCGCTCTTAGCCTACTTATCCGAGCTGAACTGAGTCAGCCTGGCTC
CCTCCTGGGCGACGATCAAATTTATAACGTTATCGTTACAGCTCACGCCTTTGTTATAATCTTTTTCATGGTTATACCAA
TCCTAATTGGTGGATTTGGAAACTGATTAGTACCACTAATAATTGGAGCACCAGATATAGCCTTCCCACGAATAAACAAC
ATAAGTTTCTGACTCCTTCCACCTTCATTCCTTCTTCTACTAGCATCTGCTGGAGTAGAAGCAGGAGCAGGCACAGGATG
AACCGTTTATCCACCCTTAGCTGGTAACCTAGCCCACGCCGGACCCTCTGTAGACTTAACAATTTTTTCACTCCACCTAG
CAGGTGTCTCTTCGATCCTTGGAGCCATCAACTTCATCACTACTATTCTAAACATGAAGCCACCATCTATAACCCAATAT
CAAACCCCACTTTTCGTTTGATCCGTATTAATTACAGCAGTCCTACTGCTTCTATCACTGCCGGTCCTGGCCGCCGGCAT
CACCATGCTACTAACAGATCGAAATCTTAACACCACCTTCTTTGACCCCGCAGGAGGAGGAGACCCAGTCCTTTACCAAC
ACCTATTC
>MZFC_30103
CTGGTTTTCGGTGCATGAGCTGGCATAGTGGGCACCGCTCTTAGCCTACTTATCCGAGCTGAACTGAGCCAGCCCGGCTC
CCTCTTGGGCGATGATCAAATTTATAACGTTATCGTTACAGCTCACGCCTTTGTTATAATCTTTTTCATGGTCATACCAA
TCCTAATTGGTGGATTTGGAAACTGATTAGTACCACTAATAATTGGAGCACCAGACATAGCCTTCCCACGAATAAACAAC
ATAAGTTTCTGGCTCCTTCCGCCCTCATTCCTTCTTCTACTAGCATCTGCTGGAGTAGAAGCAGGAGCAGGCACAGGATG
AACTGTTTATCCACCATTAGCTGGTAACCTAGCCCACGCCGGACCCTCTGTAGACTTAACAATTTTTTCACTCCACCTAG
CAGGTGTCTCTTCAATCCTTGGAGCCATCAACTTCATCACTACTATTCTAAACATGAAGCCACCATCTATAACCCAATAC
CAAACTCCACTTTTCGTTTGATCCGTATTAATTACAGCAGTCCTACTGCTTCTATCACTGCCGGTCCTAGCCGCCGGCAT
TACTATACTACTAACAGATCGAAATCTTAACACCACCTTCTTTGACCCCGCAGGAGGAGGAGACCCAGTCCTTTACCAAC
ACCTATTC
>MZFC_30104
CTGGTTTTCGGTGCATGAGCTGGCATAGTGGGCACCGCTCTTAGCCTACTTATCCGAGCTGAACTGAGCCAGCCCGGCTC
CCTCTTGGGCGATGATCAAATTTATAACGTTATCGTTACAGCTCACGCCTTTGTTATAATCTTTTTCATGGTCATACCAA
TCCTAATTGGTGGATTTGGAAACTGATTAGTACCACTAATAATTGGAGCACCAGACATAGCCTTCCCACGAATAAACAAC
ATAAGTTTCTGGCTCCTTCCGCCCTCATTCCTTCTTCTACTAGCATCTGCTGGAGTAGAAGCAGGAGCAGGCACAGGATG
AACTGTTTATCCACCATTAGCTGGTAACCTAGCCCACGCCGGACCCTCTGTAGACTTAACAATTTTTTCACTCCACCTAG
CAGGTGTCTCTTCAATCCTTGGAGCCATCAACTTCATCACTACTATTCTAAACATGAAGCCACCATCTATAACCCAATAC
CAAACTCCACTTTTCGTTTGATCCGTATTAATTACAGCAGTCCTACTGCTTCTATCACTGCCGGTCCTAGCCGCCGGCAT
TACTATACTACTAACAGATCGAAATCTTAACACCACCTTCTTTGACCCCGCAGGAGGAGGAGACCCAGTCCTTTACCAAC
ACCTATTC
>CRVA_1973
CTGGTTTTCGGTGCATGAGCTGGAATAGTGGGCACCGCTCTTAGCCTACTTATTCGAGCTGAACTGAGTCAGCCTGGCTC
CCTCTTGGGCGACGATCAAATTTATAACGTTATCGTCACAGCTCACGCCTTTGTTATAATCTTCTTCATGGTTATGCCAA
TCCTAATTGGTGGATTTGGAAACTGATTAGTACCACTAATAATTGGAGCACCAGACATAGCCTTTCCACGAATAAACAAC
ATAAGTTTCTGGCTCCTCCCACCCTCATTCCTTCTTCTACTAGCATCTGCTGGAGTAGAAGCGGGGGCAGGCACAGGATG
AACTGTTTATCCGCCCTTAGCTGGCAACCTAGCCCACGCCGGACCCTCTGTAGACTTAACAATTTTTTCACTCCACCTAG
CAGGCGTCTCTTCAATCCTTGGAGCCATCAACTTCATCACTACTATTCTAAACATGAAGCCACCATCTATAACCCAGTAT
CAAACTCCACTTTTCGTTTGATCCGTACTAATTACAGCAGTTCTTCTGCTTTTATCACTGCCAGTCCTAGCCGCCGGCAT
TACTATGCTACTAACAGATCGAAATCTTAACACCACCTTCTTTGACCCAGCAGGAGGAGGAGATCCAGTCCTTTATCAAC
ACCTATTC
>CRVA_1974
CTGGTTTTCGGTGCATGAGCTGGAATAGTGGGCACCGCTCTTAGCCTACTTATTCGAGCTGAACTGAGTCAGCCTGGCTC
CCTCTTGGGCGACGATCAAATTTATAACGTTATCGTCACAGCTCACGCCTTTGTTATAATCTTCTTCATGGTTATGCCAA
TCCTAATTGGTGGATTTGGAAACTGATTAGTACCACTAATAATTGGAGCACCAGACATAGCCTTTCCACGAATAAACAAC
ATAAGTTTCTGGCTCCTCCCACCCTCATTCCTTCTTCTACTAGCATCTGCTGGAGTAGAAGCGGGGGCAGGCACAGGATG
AACTGTTTATCCGCCCTTAGCTGGCAACCTAGCCCACGCCGGACCCTCTGTAGACTTAACAATTTTTTCACTCCACCTAG
CAGGCGTCTCTTCAATCCTTGGAGCCATCAACTTCATCACTACTATTCTAAACATGAAGCCACCATCTATAACCCAGTAT
CAAACTCCACTTTTCGTTTGATCCGTACTAATTACAGCAGTTCTTCTGCTTTTATCACTGCCAGTCCTAGCCGCCGGCAT
TACTATGCTACTAACAGATCGAAATCTTAACACCACCTTCTTTGACCCAGCAGGAGGAGGAGATCCAGTCCTTTATCAAC
ACCTATTC
>CRVA_2017
CTGGTTTTCGGTGCATGAGCTGGCATAGTAGGCACCGCTCTTAGCCTACTTATCCGAGCTGAACTGAGTCAGCCTGGCTC
CCTCTTGGGCGACGATCAAATTTATAACGTTATCGTTACCGCTCACGCCTTTGTTATAATCTTTTTCATGGTTATACCAA
TCCTAATCGGTGGATTTGGAAACTGATTAGTACCACTAATAATTGGAGCACCAGACATAGCCTTCCCCCGAATAAACAAC
ATAAGTTTCTGACTCCTTCCACCTTCATTCCTTCTTCTACTAGCATCTGCTGGAGTAGAAGCAGGAGCAGGCACAGGATG
AACCGTTTATCCACCATTAGCTGGTAACCTAGCCCACGCCGGACCCTCTGTAGACTTAACAATTTTTTCACTCCACCTAG
CAGGTGTCTCTTCGATCCTTGGAGCCATCAACTTCATCACTACTATTCTAAACATGAAGCCACCATCTATAACCCAATAT
CAAACCCCACTTTTCGTTTGATCCGTATTAATTACAGCAGTCCTACTGCTTCTATCACTGCCGGTCCTGGCCGCCGGAAT
TACCATGCTACTAACAGATCGAAATCTTAACACCACCTTCTTTGACCCCGCAGGAGGAGGAGACCCAGTCCTTTACCAAC
ACCTATTC
>CRVA_2018
CTGGTTTTCGGTGCATGAGCTGGCATAGTAGGCACCGCTCTTAGCCTACTTATCCGAGCTGAACTGAGTCAGCCTGGCTC
CCTCTTGGGCGACGATCAAATTTATAACGTTATCGTTACCGCTCACGCCTTTGTTATAATCTTTTTCATGGTTATACCAA
TCCTAATCGGTGGATTTGGAAACTGATTAGTACCACTAATAATTGGAGCACCAGACATAGCCTTCCCCCGAATAAACAAC
ATAAGTTTCTGACTCCTTCCACCTTCATTCCTTCTTCTACTAGCATCTGCTGGAGTAGAAGCAGGAGCAGGCACAGGATG
AACCGTTTATCCACCATTAGCTGGTAACCTAGCCCACGCCGGACCCTCTGTAGACTTAACAATTTTTTCACTCCACCTAG
CAGGTGTCTCTTCGATCCTTGGAGCCATCAACTTCATCACTACTATTCTAAACATGAAGCCACCATCTATAACCCAATAT
CAAACCCCACTTTTCGTTTGATCCGTATTAATTACAGCAGTCCTACTGCTTCTATCACTGCCGGTCCTGGCCGCCGGAAT
TACCATGCTACTAACAGATCGAAATCTTAACACCACCTTCTTTGACCCCGCAGGAGGAGGAGACCCAGTCCTTTACCAAC
ACCTATTC
>CRVA_2758
CTGGTTTTCGGTGCATGAGCTGGCATAGTAGGCACCGCTCTTAGCCTACTTATCCGAGCTGAACTGAGTCAGCCTGGCTC
CCTCTTGGGCGACGATCAAATTTATAACGTTATCGTTACCGCTCACGCCTTTGTTATAATCTTTTTCATGGTTATACCAA
TCCTAATCGGTGGATTTGGAAACTGATTAGTACCACTAATAATTGGAGCACCAGACATAGCCTTCCCCCGAATAAACAAC
ATAAGTTTCTGACTCCTTCCACCTTCATTCCTTCTTCTACTAGCATCTGCTGGAGTAGAAGCAGGAGCAGGCACAGGATG
AACCGTTTATCCACCATTAGCTGGTAATCTAGCCCACGCCGGACCCTCTGTAGACTTAACAATTTTTTCACTCCACCTAG
CAGGTGTCTCTTCGATCCTTGGAGCCATCAACTTCATCACTACTATTCTAAACATGAAGCCACCATCTATAACCCAATAT
CAAACCCCACTTTTCGTTTGATCCGTATTAATTACAGCAGTCCTACTGCTTCTATCACTGCCGGTCCTGGCCGCCGGAAT
TACCATGCTACTAACAGATCGAAATCTTAACACCACCTTCTTTGACCCCGCAGGAGGAGGAGACCCAGTCCTTTACCAAC
ACCTATTC
>CRVA_2759
CTGGTTTTCGGTGCATGAGCTGGCATAGTAGGCACCGCTCTTAGCCTACTTATCCGAGCTGAACTGAGTCAGCCTGGCTC
CCTCTTGGGCGACGATCAAATTTATAACGTTATCGTTACCGCTCACGCCTTTGTTATAATCTTTTTCATGGTTATACCAA
TCCTAATCGGTGGATTTGGAAACTGATTAGTACCACTAATAATTGGAGCACCAGACATAGCCTTCCCCCGAATAAACAAC
ATAAGTTTCTGACTCCTTCCACCTTCATTCCTTCTTCTACTAGCATCTGCTGGAGTAGAAGCAGGAGCAGGCACAGGATG
AACCGTTTATCCACCATTAGCTGGTAATCTAGCCCACGCCGGACCCTCTGTAGACTTAACAATTTTTTCACTCCACCTAG
CAGGTGTCTCTTCGATCCTTGGAGCCATCAACTTCATCACTACTATTCTAAACATGAAGCCACCATCTATAACCCAATAT
CAAACCCCACTTTTCGTTTGATCCGTATTAATTACAGCAGTCCTACTGCTTCTATCACTGCCGGTCCTGGCCGCCGGAAT
TACCATGCTACTAACAGATCGAAATCTTAACACCACCTTCTTTGACCCCGCAGGAGGAGGAGACCCAGTCCTTTACCAAC
ACCTATTC
>CRVA_2760
CTGGTTTTCGGTGCATGAGCTGGCATAGTAGGCACCGCTCTTAGCCTACTTATCCGAGCTGAACTGAGTCAGCCTGGCTC
CCTCTTGGGCGACGATCAAATTTATAACGTTATCGTTACCGCTCACGCCTTTGTTATAATCTTTTTCATGGTTATACCAA
TCCTAATCGGTGGATTTGGAAACTGATTAGTACCACTAATAATTGGAGCACCAGACATAGCCTTCCCCCGAATAAACAAC
ATAAGTTTCTGACTCCTTCCACCTTCATTCCTTCTTCTACTAGCATCTGCTGGAGTAGAAGCAGGAGCAGGCACAGGATG
AACCGTCTATCCACCATTAGCTGGTAACCTAGCCCACGCCGGACCCTCTGTAGACTTAACAATTTTTTCACTCCACCTAG
CAGGTGTCTCTTCGATCCTTGGAGCCATCAACTTCATCACTACTATTCTAAACATGAAGCCACCATCTATAACCCAATAT
CAAACCCCACTTTTCGTTTGATCCGTATTAATTACAGCAGTCCTACTGCTTCTATCACTGCCGGTCCTGGCCGCCGGAAT
TACCATGCTACTAACAGATCGAAATCTTAACACCACCTTCTTTGACCCCGCAGGAGGAGGAGACCCAGTCCTTTACCAAC
ACCTATTC
>CRVA_2767
CTGGTTTTCGGTGCATGAGCTGGCATAGTAGGCACCGCTCTTAGCCTACTTATCCGAGCTGAACTGAGTCAGCCTGGCTC
CCTCTTGGGCGACGATCAAATTTATAACGTTATCGTTACCGCTCACGCCTTTGTTATAATCTTTTTCATGGTTATACCAA
TCCTAATCGGTGGATTTGGAAACTGATTAGTACCACTAATAATTGGAGCACCAGACATAGCCTTCCCCCGAATAAACAAC
ATAAGTTTCTGACTCCTTCCACCTTCATTCCTTCTTCTACTAGCATCTGCTGGAGTAGAAGCAGGAGCAGGCACAGGATG
AACCGTTTATCCACCATTAGCTGGTAACCTAGCCCACGCCGGACCCTCTGTAGACTTAACAATTTTTTCACTCCACCTAG
CAGGTGTCTCTTCGATCCTTGGAGCCATCAACTTCATCACTACTATTCTAAACATGAAGCCACCATCTATAACCCAATAT
CAAACCCCACTTTTCGTTTGATCCGTATTAATTACAGCAGTCCTACTGCTTCTATCACTGCCGGTCCTGGCCGCCGGAAT
TACCATGCTACTAACAGATCGAAATCTTAACACCACCTTCTTTGACCCCGCAGGAGGAGGAGACCCAGTCCTTTACCAAC
ACCTATTC
>CRVA_3166
CTGGTTTTCGGTGCATGAGCTGGCATAGTAGGCACCGCTCTTAGCCTACTTATCCGAGCTGAACTGAGTCAGCCTGGCTC
CCTCTTGGGCGACGATCAAATTTATAACGTTATCGTCACCGCTCACGCCTTTGTTATAATCTTTTTCATGGTTATACCAA
TCCTAATCGGTGGATTTGGAAACTGATTAGTACCACTAATAATTGGAGCACCAGACATAGCCTTCCCCCGAATAAACAAC
ATAAGTTTCTGACTCCTTCCACCTTCATTCCTTCTTCTACTAGCATCTGCTGGAGTAGAAGCAGGAGCAGGCACAGGATG
AACCGTTTATCCACCATTAGCTGGTAACCTAGCCCACGCCGGACCCTCTGTAGACTTAACAATTTTTTCACTCCACCTAG
CAGGTGTCTCTTCGATCCTTGGAGCCATCAACTTCATCACTACTATTCTAAACATGAAGCCACCATCTATAACCCAATAT
CAAACCCCACTTTTCGTTTGATCCGTATTAATTACAGCAGTCCTACTGCTTCTATCACTGCCGGTCCTGGCCGCCGGAAT
TACCATGCTACTAACAGATCGAAATCTTAACACCACCTTCTTTGACCCCGCAGGAGGAGGAGACCCATTCCTTTACCAAC
ACCTATTC
>CRVA_3167
CTGGTTTTCGGTGCATGAGCTGGCATAGTAGGCACCGCTCTTAGCCTACTTATCCGAGCTGAACTGAGTCAGCCTGGCTC
CCTCTTGGGCGACGATCAAATTTATAACGTTATCGTCACCGCTCACGCCTTTGTTATAATCTTTTTCATGGTTATACCAA
TCCTAATCGGTGGATTTGGAAACTGATTAGTACCACTAATAATTGGAGCACCAGACATAGCCTTCCCCCGAATAAACAAC
ATAAGTTTCTGACTCCTTCCACCTTCATTCCTTCTTCTACTAGCATCTGCTGGAGTAGAAGCAGGAGCAGGCACAGGATG
AACCGTTTATCCACCATTAGCTGGTAACCTAGCCCACGCCGGACCCTCTGTAGACTTAACAATTTTTTCACTCCACCTAG
CAGGTGTCTCTTCGATCCTTGGAGCCATCAACTTCATCACTACTATTCTAAACATGAAGCCACCATCTATAACCCAATAT
CAAACCCCACTTTTCGTTTGATCCGTATTAATTACAGCAGTCCTACTGCTTCTATCACTGCCGGTCCTGGCCGCCGGAAT
TACCATGCTACTAACAGATCGAAATCTTAACACCACCTTCTTTGACCCCGCAGGAGGAGGAGACCCAGTCCTTTACCAAC
ACCTATTC
>CRVA_3194
CTGGTTTTCGGTGCATGAGCTGGAATAGTGGGCACCGCTCTTAGCCTACTTATTCGAGCTGAACTGAGTCAGCCTGGCTC
CCTCTTGGGCGACGATCAAATTTATAACGTTATCGTCACAGCTCACGCCTTTGTTATAATCTTCTTCATGGTTATGCCAA
TCCTAATTGGTGGATTTGGAAACTGATTAGTACCACTAATAATTGGAGCACCAGACATAGCCTTTCCACGAATAAACAAC
ATAAGTTTCTGGCTCCTCCCACCCTCATTCCTTCTTCTACTAGCATCTGCTGGAGTAGAAGCGGGGGCAGGCACAGGATG
AACTGTTTATCCGCCCTTAGCTGGCAACCTAGCCCACGCCGGACCCTCTGTAGACTTAACAATTTTTTCACTCCACCTAG
CAGGCGTCTCTTCAATCCTTGGAGCCATCAACTTCATCACTACTATTCTAAACATGAAGCCACCATCTATAACCCAGTAT
CAAACTCCACTTTTCGTTTGATCCGTACTAATTACAGCAGTTCTTCTGCTTTTATCACTGCCAGTCCTAGCCGCCGGCAT
TACTATGCTACTAACAGATCGAAATCTTAACACCACCTTCTTTGACCCAGCAGGAGGAGGAGATCCAGTCCTTTATCAAC
ACCTATTC
>CRVA_3467
CTGGTTTTCGGTGCATGAGCTGGCATAGTAGGCACCGCTCTTAGCCTACTTATCCGAGCTGAACTGAGTCAGCCTGGCTC
CCTCTTGGGCGACGATCAAATTTATAACGTTATCGTTACCGCTCACGCCTTTGTTATAATCTTTTTCATGGTTATACCAA
TCCTAATCGGTGGATTTGGAAACTGATTAGTACCACTAATAATTGGAGCACCAGACATAGCCTTCCCCCGAATAAACAAC
ATAAGTTTCTGACTCCTTCCACCTTCATTCCTTCTTCTACTAGCATCTGCTGGAGTAGAAGCAGGAGCAGGCACAGGATG
AACCGTTTACCCACCATTAGCTGGTAACCTAGCCCACGCCGGACCCTCTGTAGACTTAACAATTTTTTCACTCCACCTAG
CAGGTGTCTCTTCGATCCTTGGAGCCATCAACTTCATCACTACTATTCTAAACATGAAGCCACCATCTATAACCCAATAT
CAAACCCCACTTTTCGTTTGATCCGTATTAATTACAGCAGTCCTACTGCTTCTATCACTGCCGGTCCTGGCCGCCGGAAT
TACCATGCTACTAACAGATCGAAATCTTAACACCACCTTCTTTGACCCCGCAGGAGGAGGAGACCCAGTCCTTTACCAAC
ACCTATTC
>AMMH_121
TTGGTTTTCGGTGCATGAGCTGGCATAGTAGGCACCGCTCTTAGCCTACTTATCCGAGCTGAACTGAGTCAGCCTGGCTC
CCTCTTGGGCGACGATCAAATTTATAACGTTATCGTTACCGCTCACGCCTTTGTTATAATCTTTTTCATGGTTATGCCAA
TCCTAATCGGTGGATTTGGAAACTGATTAGTACCACTAATAATTGGAGCACCAGACATAGCCTTCCCCCGAATAAAAAAC
ATAAGTTTCTGACTCCTTCCACCTTCATTCCTTCTTCTACTAGCATCTGCTGGAGTAGAAGCAGGAGCAGGCACAGGATG
AACCGTTTATCCACCCTTAGCTGGTAACCTAGCCCACGCCGGACCCTCTGTAGACTTAACAATTTTTTCACTCCACCTAG
CAGGTGTCTCTTCGATCCTTGGAGCCATCAACTTCATCACTACTATTCTAAACATGAAGCCACCATCTATAACCCAATAT
CAAACCCCACTTTTCGTTTGATCCGTATTAATTACAGCAGTCCTACTGCTTCTATCACTGCCGGTCCTGGCCGCCGGAAT
TACCATGCTACTAACAGATCGAAATCTTAACACCACCTTCTTTGACCCCGCAGGAGGAGGAGACCCAGTCCTTTACCAAC
ACCTATTC
>AMMH_122
TTGGTTTTCGGTGCATGAGCTGGCATAGTAGGCACCGCTCTTAGCCTACTTATCCGAGCTGAACTGAGTCAGCCTGGCTC
CCTCTTGGGCGACGATCAAATTTATAACGTTATCGTTACCGCTCACGCCTTTGTTATAATCTTTTTCATGGTTATGCCAA
TCCTAATCGGTGGATTTGGAAACTGATTAGTACCACTAATAATTGGAGCACCAGACATAGCCTTCCCCCGAATAAACAAC
ATAAGTTTCTGACTCCTTCCACCTTCATTCCTTCTTCTACTAGCATCTGCTGGAGTAGAAGCAGGAGCAGGCACAGGATG
AACCGTTTATCCACCCTTAGCTGGTAACCTAGCCCACGCCGGACCCTCTGTAGACTTAACAATTTTTTCACTCCACCTAG
CAGGTGTCTCTTCGATCCTTGGAGCCATCAACTTCATCACTACTATTCTAAACATGAAGCCACCATCTATAACCCAATAT
CAAACCCCACTTTTCGTTTGATCCGTATTAATTACAGCAGTCCTACTGCTTCTATCACTGCCGGTCCTGGCCGCCGGAAT
TACCATGCTACTAACAGATCGAAATCTTAACACCACCTTCTTTGACCCCGCAGGAGGAGGAGACCCAGTCCTTTACCAAC
ACCTATTC
>AMMH_136
TTGGTTTTCGGTGCATGAGCTGGCATAGTAGGCACCGCTCTTAGCCTACTTATCCGAGCTGAACTGAGTCAGCCTGGCTC
CCTCTTGGGCGACGATCAAATTTATAACGTTATCGTTACCGCTCACGCCTTTGTTATAATCTTTTTCATGGTTATGCCAA
TCCTAATCGGTGGATTTGGAAACTGATTAGTACCACTAATAATTGGAGCACCAGACATAGCCTTCCCCCGAATAAACAAC
ATAAGTTTCTGACTCCTTCCACCTTCATTCCTTCTTCTACTAGCATCTGCTGGAGTAGAAGCAGGAGCAGGCACAGGATG
AACCGTTTATCCACCCTTAGCTGGTAACCTAGCCCACGCCGGACCCTCTGTAGATTTAACAATTTTTTCACTCCACCTAG
CAGGTGTCTCTTCGATCCTTGGAGCCATCAACTTCATCACTACTATTCTAAACATGAAGCCACCATCTATAACCCAATAT
CAAACCCCACTTTTCGTTTGATCCGTATTAATTACAGCAGTCCTACTGCTTCTATCACTGCCGGTCCTGGCCGCCGGAAT
TACCATGCTACTAACAGATCGAAATCTTAACACCACCTTCTTTGACCCCGCAGGAGGAGGAGACCCAGTCCTTTACCAAC
ACCTATTC
>AMMH_137
TTGGTTTTCGGTGCATGAGCTGGCATAGTAGGCACCGCTCTTAGCCTACTTATCCGAGCTGAACTGAGTCAGCCTGGCTC
CCTCTTGGGCGACGATCAAATTTATAACGTTATCGTTACCGCTCACGCCTTTGTTATAATCTTTTTCATGGTTATGCCAA
TCCTAATCGGTGGATTTGGAAACTGATTAGTACCACTAATAATTGGAGCACCAGACATAGCCTTCCCCCGAATAAACAAC
ATAAGTTTCTGACTCCTTCCACCTTCATTCCTTCTTCTACTAGCATCTGCTGGAGTAGAAGCAGGAGCAGGCACAGGATG
AACCGTTTATCCACCCTTAGCTGGTAACCTAGCCCACGCCGGACCCTCTGTAGACTTAACAATTTTTTCACTCCACCTAG
CAGGTGTCTCTTCGATCCTTGGAGCCATCAACTTCATCACTACTATTCTAAACATGAAGCCACCATCTATAACCCAATAT
CAAACCCCACTTTTCGTTTGATCCGTATTAATTACAGCAGTCCTACTGCTTCTATCACTGCCGGTCCTGGCCGCCGGAAT
TACCATGCTACTAACAGATCGAAATCTTAACACCACCTTCTTTGACCCCGCAGGAGGAGGAGACCCAGTCCTTTACCAAC
ACCTATTC
>IAvH-Am-10258
CTGGTTTTCGGTGCATGAGCTGGCATGGTGGGCACCGCTCTTAGCCTGCTTATCCGAGCTGAACTGAGTCAACCCGGCTC
CCTCTTGGGCGACGATCAAATTTATAACGTTATCGTTACAGCTCACGCCTTTGTTATAATCTTTTTCATGGTTATACCAA
TCCTAATTGGCGGATTTGGAAATTGACTAGTACCATTAATAATTGGAGCACCAGACATAGCCTTCCCACGAATAAACAAC
ATAAGTTTCTGGCTCCTTCCACCCTCATTCCTTCTTCTATTAGCATCTGCTGGAGTAGAAGCAGGGGCAGGTACAGGATG
AACTGTTTATCCGCCCCTAGCTGGCAACCTAGCCCACGCCGGACCCTCTGTAGATTTAACAATTTTTTCACTCCATTTAG
CAGGTGTCTCTTCAATCCTTGGGGCCATCAACTTCATCACTACTATTCTAAACATGAAGCCACCATCTATAACCCAATAT
CAAACTCCACTTTTCGTTTGATCCGTCTTAATTACAGCTGTCCTTCTGCTTTTATCATTACCAGTTCTAGCCGCCGGCAT
CACTATGCTACTAACAGATCGAAATCTTAACACCACCTTCTTTGACCCAGCAGGAGGGGGAGACCCAGTCCTTTACCAGC
ACCTATTC
>JAC_25612
CTGGTTTTCGGTGCATGAGCCGGCATAGTGGGCACCGCTCTTAGCCTACTTATCCGAGCTGAACTGAGTCAACCTGGCTC
CCTCTTGGGCGACGATCAAATTTATAACGTTATCGTTACGGCTCACGCCTTTGTTATAATCTTTTTTATGGTTATGCCAA
TCCTAATTGGTGGATTTGGAAACTGATTAGTACCACTAATAATTGGGGCACCAGACATAGCCTTCCCACGAATAAACAAC
ATAAGTTTCTGGCTCCTCCCACCTTCATTCCTTCTTCTACTAGCATCTGCTGGAGTAGAAGCAGGAGCAGGCACAGGATG
AACTGTTTATCCACCCTTAGCTGGCAACCTAGCCCACGCCGGACCCTCTGTAGACTTAACAATTTTTTCACTCCACCTAG
CAGGTGTCTCTTCGATCCTTGGAGCCATCAACTTCATCACTACTATTCTAAACATGAAGCCACCATCTATAACCCAATAT
CAAACCCCACTTTTCGTTTGATCCGTATTAATTACAGCAGTCCTACTGCTTCTATCACTGCCGGTCCTAGCCGCCGGCAT
TACTATGCTACTAACAGATCGAAATCTTAACACCACCTTCTTTGACCCCGCAGGAGGAGGAGACCCAGTCCTTTACCAAC
ACCTATTC
>UF_144716
CTGGTTTTCGGTGCATGAGCTGGAATAGTGGGCACCGCTCTTAGCCTACTTATTCGAGCTGAACTGAGTCAGCCTGGCTC
CCTCTTGGGCGACGATCAAATTTATAACGTTATCGTCACAGCTCACGCCTTTGTTATAATCTTCTTCATGGTTATGCCAA
TCCTAATTGGTGGATTTGGAAACTGATTAGTACCACTAATAATTGGAGCACCAGACATAGCCTTTCCACGAATAAACAAC
ATAAGTTTCTGGCTCCTCCCACCCTCATTCCTTCTTCTACTAGCATCTGCTGGAGTAGAAGCGGGAGCAGGCACAGGATG
AACTGTTTATCCACCCTTAGCTGGCAACCTAGCCCACGCCGGACCCTCTGTAGACTTAACAATTTTTTCACTCCACCTAG
CAGGCGTCTCTTCAATCCTTGGAGCCATCAACTTCATCACTACTATTCTAAACATGAAGCCACCATCTATAACCCAGTAT
CAAACTCCACTTTTCGTTTGATCCGTACTAATTACAGCAGTTCTTCTGCTTCTATCACTGCCAGTCCTAGCCGCCGGCAT
TACTATGCTACTAACAGATCGAAATCTTAACACCACCTTCTTTGACCCAGCAGGAGGAGGAGATCCAGTCCTTTATCAAC
ACCTA
>UF_144717
CTGGTTTTCGGTGCATGAGCTGGAATAGTGGGCACCGCTCTTAGCCTACTTATTCGAGCTGAACTGAGTCAGCCTGGCTC
CCTCTTGGGCGACGATCAAATTTATAACGTTATCGTCACAGCTCACGCCTTTGTTATAATCTTCTTCATGGTTATGCCAA
TCCTAATTGGTGGATTTGGAAACTGATTAGTACCACTAATAATTGGAGCACCAGACATAGCCTTTCCACGAATAAACAAC
ATAAGTTTCTGGCTCCTCCCACCCTCATTCCTTCTTCTACTAGCATCTGCTGGAGTAGAAGCGGGAGCAGGCACAGGATG
AACTGTTTATCCACCCTTAGCTGGCAACCTAGCCCACGCCGGACCCTCTGTAGACTTAACAATTTTTTCACTCCACCTAG
CAGGCGTCTCTTCAATCCTTGGAGCCATCAACTTCATCACTACTATTCTAAACATGAAGCCACCATCTATAACCCAGTAT
CAAACTCCACTTTTCGTTTGATCCGTACTAATTACAGCAGTTCTTCTGCTTCTATCACTGCCAGTCCTAGCCGCCGGCAT
TACTATGCTACTAACAGATCGAAATCTTAACACCACCTTCTTTGACCCAGCAGGAGGAGGAGATCCAGTCCTTTATCAAC
ACCTA
>JHT_2587
CTGGTTTTCGGTGCATGAGCTGGAATAGTGGGCACCGCTCTTAGCCTACTTATTCGAGCTGAACTGAGTCAGCCTGGCTC
CCTCTTGGGCGACGATCAAATTTATAACGTTATCGTCACAGCTCACGCCTTTGTTATAATCTTCTTCATGGTTATGCCAA
TCCTAATTGGTGGATTTGGAAACTGATTAGTACCACTAATAATTGGAGCACCAGACATAGCCTTTCCACGAATAAACAAC
ATAAGTTTCTGGCTCCTCCCACCCTCATTCCTTCTTCTACTAGCATCTGCTGGAGTAGAAGCGGGAGCAGGCACAGGATG
AACTGTTTATCCACCCTTAGCTGGTAACCTAGCCCACGCCGGACCCTCTGTAGACTTAACAATTTTTTCGCTCCACCTAG
CAGGCGTCTCTTCAATCCTTGGAGCCATCAACTTCATCACTACTATTCTAAACATGAAGCCACCATCTATAACCCAGTAT
CAAACTCCACTTTTCGTTTGATCCGTACTAATTACAGCAGTTCTTCTGCTTTTATCACTGCCAGTCCTAGCCGCCGGCAT
TACTATGCTACTAACAGATCGAAATCTTAACACCACCTTCTTTGACCCAGCAGGAGGAGGAGATCCAGTCCTTTATCAAC
ACCTA
>USNM_578701
CTGGTTTTCGGTGCATGAGCTGGAATAGTGGGCACCGCTCTTAGCCTACTTATTCGAGCTGAACTGAGTCAGCCTGGCTC
CCTCTTGGGCGACGATCAAATTTATAACGTTATCGTCACAGCTCACGCCTTTGTTATAATCTTCTTCATGGTTATGCCAA
TCCTAATTGGTGGATTTGGAAACTGATTAGTACCACTAATAATTGGAGCACCAGACATAGCCTTTCCACGAATAAACAAC
ATAAGTTTCTGGCTCCTCCCACCCTCATTCCTTCTTCTACTAGCATCTGCTGGAGTAGAAGCGGGAGCAGGCACAGGATG
AACTGTTTATCCACCCTTAGCTGGCAACCTAGCCCACGCCGGACCCTCTGTAGACTTAACAATTTTTTCACTCCACCTAG
CAGGCGTCTCTTCAATCCTTGGAGCCATCAACTTCATCACTACTATTCTAAACATGAAGCCACCATCTATAACCCAGTAT
CAAACTCCACTTTTCGTTTGATCCGTACTAATTACAGCAGTTCTTCTGCTTCTATCACTGCCAGTCCTAGCCGCCGGCAT
TACTATGCTACTAACAGATCGAAATCTTAACACCACCTTCTTTGACCCAGCAGGAGGAGGAGATCCAGTCCTTTATCAAC
ACCTA
>USNM_578702
CTGGTTTTCGGTGCATGAGCTGGAATAGTGGGCACCGCTCTTAGCCTACTTATTCGAGCTGAACTGAGTCAGCCTGGCTC
CCTCTTGGGCGACGATCAAATTTATAACGTTATCGTCACAGCTCACGCCTTTGTTATAATCTTCTTCATGGTTATGCCAA
TCCTAATTGGTGGATTTGGAAACTGATTAGTACCACTAATAATTGGAGCACCAGACATAGCCTTTCCACGAATAAACAAC
ATAAGTTTCTGGCTCCTCCCACCCTCATTCCTCCTTCTACTAGCATCTGCTGGAGTAGAAGCGGGAGCAGGCACAGGATG
AACTGTTTATCCACCCTTAGCTGGCAACCTAGCCCACGCCGGACCCTCTGTAGACTTAACAATTTTTTCACTCCACCTAG
CAGGCGTCTCTTCAATCCTTGGAGCCATCAACTTCATCACTACTATTCTAAACATGAAGCCACCATCTATAACCCAGTAT
CAAACTCCACTTTTCGTTTGATCCGTACTAATTACAGCAGTTCTTCTGCTTCTATCACTGCCAGTCCTAGCCGCCGGCAT
TACTATGCTACTAACAGATCGAAATCTTAACACCACCTTCTTTGACCCAGCAGGAGGAGGAGATCCAGTCCTTTATCAAC
ACCTA
>JHT_4034
TGGTTTTCGGTGCATGAGCTGGCATAGTGGGCACCGCTCTTAGCCTACTCATTCGAGCTGAACTCAGTCAGCCTGGCTCC
CTCTTGGGCGACGATCAAATTTATAACGTTATCGTCACAGCTCACGCCTTTGTTATAATCTTCTTCATGGTTATACCAAT
CCTAATTGGTGGATTTGGAAACTGACTAGTACCACTAATAATTGGAGCACCAGACATAGCCTTCCCACGAATAAACAACA
TAAGTTTTTGGCTCCTTCCACCCTCATTCCTTCTTCTATTAGCATCTGCTGGAGTAGAAGCAGGGGCAGGTACAGGATGA
ACTGTTTATCCACCCCTAGCTGGCAACCTGGCCCACGCCGGACCCTCTGTAGACTTAACAATTTTTTCACTCCATCTAGC
AGGTGTCTCTTCAATCCTTGGGGCCATCAACTTCATTACTACCATCCTAAATATGAAGCCACCATCTATAACCCAATATC
AAACCCCACTTTTCGTTTGATCCGTCTTAATTACAGCTGTCCTTCTGCTTCTATCACTACCGGTCCTAGCCGCCGGCATT
ACTATGCTACTAACAGATCGAAATCTTAACACCACATTCTTTGACCCAGCAGGAGGAGGA
>MZFC_15718
CTGGTTTTCGGTGCATGAGCTGGCATAGTGGGCACCGCTCTTAGCCTACTTATCCGAGCTGAACTGAGCCAGCCCGGCTC
CCTCTTGGGCGATGATCAAATTTATAACGTTATCGTTACAGCTCACGCCTTTGTTATAATCTTTTTCATGGTCATACCAA
TCCTAATTGGTGGATTTGGAAACTGATTAGTACCACTAATAATTGGAGCACCAGACATAGCCTTCCCACGAATAAACAAC
ATAAGTTTCTGGCTCCTTCCGCCCTCATTCCTTCTTCTACTAGCATCTGCTGGAGTAGAAGCAGGAGCAGGCACAGGATG
AACTGTTTATCCACCCTTAGCTGGTAACCTAGCCCACGCCGGACCCTCTGTAGACTTAACAATTTTTTCACTCCACCTAG
CAGGTGTCTCTTCGATCCTTGGAGCCATCAACTTCATCACTACTATTCTAAACATGAAGCCACCATCTATAACCCAATAC
CAAACTCCACTTTTCGTTTGATCCGTGTTAATTACAGCAGTCCTACTGCTTCTATCACTGCCGGTCCTAGCCGCCGGCAT
TACTATACTACTAACAGATCGAAATCTTAACACCACCTTCTTTGACCCCGCAGGAGGAGGAGACCCAGTCCTTTACCAAC
ACCTATTC
>MZFC_15717
CTGGTTTTCGGTGCATGAGCTGGCATAGTGGGCACCGCTCTTAGCCTACTTATCCGAGCTGAACTGAGCCAGCCCGGCTC
CCTCTTGGGCGATGATCAAATTTATAACGTTATCGTTACAGCTCACGCCTTTGTTATAATCTTTTTCATGGTCATACCAA
TCCTAATTGGTGGATTTGGAAACTGATTAGTACCACTAATAATTGGAGCACCAGACATAGCCTTCCCACGAATAAACAAC
ATAAGTTTCTGGCTCCTTCCGCCCTCATTCCTTCTTCTACTAGCATCTGCTGGAGTAGAAGCAGGAGCAGGCACAGGATG
AACTGTTTATCCACCCTTAGCTGGTAACCTAGCCCACGCCGGACCCTCTGTAGACTTAACAATTTTTTCACTCCACCTAG
CAGGTGTCTCTTCGATCCTTGGAGCCATCAACTTCATCACTACTATTCTAAACATGAAGCCACCATCTATAACCCAATAC
CAAACTCCACTTTTCGTTTGATCCGTGTTAATTACAGCAGTCCTACTGCTTCTATCACTGCCGGTCCTAGCCGCCGGCAT
TACTATACTACTAACAGATCGAAATCTTAACACCACCTTCTTTGACCCCGCAGGAGGAGGAGACCCAGTCCTTTACCAAC
ACCTATTC
>MZFC_15719
CTGGTTTTCGGTGCATGAGCTGGCATAGTGGGCACCGCTCTTAGCCTACTTATCCGAGCTGAACTGAGCCAGCCCGGCTC
CCTCTTGGGCGATGATCAAATTTATAACGTTATCGTTACAGCTCACGCCTTTGTTATAATCTTTTTCATGGTCATACCAA
TCCTAATTGGTGGATTTGGAAACTGATTAGTACCACTAATAATTGGAGCACCAGACATAGCCTTCCCACGAATAAACAAC
ATAAGTTTCTGGCTCCTTCCGCCCTCATTCCTTCTTCTACTAGCATCTGCTGGAGTAGAAGCAGGAGCAGGCACAGGATG
AACTGTTTATCCACCCTTAGCTGGTAACCTAGCCCACGCCGGACCCTCTGTAGACTTAACAATTTTTTCACTCCACCTAG
CAGGTGTCTCTTCGATCCTTGGAGCCATCAACTTCATCACTACTATTCTAAACATGAAGCCACCATCTATAACCCAATAC
CAAACTCCACTTTTCGTTTGATCCGTATTAATTACAGCAGTCCTACTGCTTCTATCACTGCCGGTCCTAGCCGCCGGCAT
TACTATACTACTAACAGATCGAAATCTTAACACCACCTTCTTTGACCCCGCAGGAGGAGGAGACCCAGTCCTTTACCAAC
ACCTATTC
>MZFC_20509
CTGGTTTTCGGTGCATGAGCTGGCATAGTGGGCACCGCTCTTAGCCTACTTATCCGAGCTGAACTGAGCCAGCCCGGCTC
CCTCTTGGGCGATGATCAAATTTATAACGTTATCGTTACAGCTCACGCCTTTGTTATAATCTTTTTCATGGTCATACCAA
TCCTAATTGGTGGATTTGGAAACTGATTAGTACCACTAATAATTGGAGCACCAGACATAGCCTTCCCACGAATAAACAAC
ATAAGTTTCTGGCTCCTTCCGCCCTCATTCCTTCTTCTACTAGCATCTGCTGGAGTAGAAGCAGGAGCAGGCACAGGATG
AACTGTTTATCCACCCTTAGCTGGTAACCTAGCCCACGCCGGACCCTCTGTAGACCTAACAATTTTTTCACTCCACCTAG
CAGGTGTCTCTTCGATCCTTGGAGCCATCAACTTCATCACTACTATTCTAAACATGAAGCCACCATCTATAACCCAATAC
CAAACTCCACTTTTCGTTTGATCCGTATTAATTACAGCAGTCCTACTGCTTCTATCACTGCCGGTCCTAGCCGCCGGCAT
TACTATACTACTAACAGATCGAAATCTTAACACCACCTTCTTTGACCCCGCAGGAGGAGGAGACCCAGTCCTTTACCAAC
ACCTATTC
>MZFC_5227
CTGGTTTTCGGTGCATGAGCTGGCATAGTGGGCACCGCTCTTAGCCTACTTATCCGAGCTGAACTGAGCCAGCCCGGCTC
CCTCTTGGGCGATGATCAAATTTATAACGTTATCGTTACAGCTCACGCCTTTGTTATAATCTTTTTCATGGTCATACCAA
TCCTAATTGGTGGATTTGGAAACTGATTAGTACCACTAATAATTGGAGCACCAGACATAGCCTTCCCACGAATAAACAAC
ATAAGTTTCTGGCTCCTTCCGCCCTCATTCCTTCTTCTACTAGCATCTGCTGGAGTAGAAGCAGGAGCAGGCACAGGATG
AACTGTTTATCCACCCTTAGCTGGTAACCTAGCCCACGCCGGACCCTCTGTAGACTTAACAATTTTTTCACTCCACCTAG
CAGGTGTCTCTTCGATCCTTGGAGCCATCAACTTCATCACTACTATTCTAAACATGAAGCCACCATCTATAACCCAATAC
CAAACTCCACTTTTCGTTTGATCCGTGTTAATTACAGCAGTCCTACTGCTTCTATCACTGCCGGTCCTAGCCGCCGGCAT
TACTATACTACTAACAGATCGAAATCTTAACACCACCTTCTTTGACCCCGCAGGAGGAGGAGACCCAGTCCTTTACCAAC
ACCTATTC
>MZFC_5228
CTGGTTTTCGGTGCATGAGCTGGCATAGTGGGCACCGCTCTTAGCCTACTTATCCGAGCTGAACTGAGCCAGCCCGGCTC
CCTCTTGGGCGATGATCAAATTTATAACGTTATCGTTACAGCTCACGCCTTTGTTATAATCTTTTTCATGGTCATACCAA
TCCTAATTGGTGGATTTGGAAACTGATTAGTACCACTAATAATTGGAGCACCAGACATAGCCTTCCCACGAATAAACAAC
ATAAGTTTCTGGCTCCTTCCGCCCTCATTCCTTCTTCTACTAGCATCTGCTGGAGTAGAAGCAGGAGCAGGCACAGGATG
AACTGTTTATCCACCCTTAGCTGGTAACCTAGCCCACGCCGGACCCTCTGTAGACTTAACAATTTTTTCACTCCACCTAG
CAGGTGTCTCTTCGATCCTTGGAGCCATCAACTTCATCACTACTATTCTAAACATGAAGCCACCATCTATAACCCAATAC
CAAACTCCACTTTTCGTTTGATCCGTGTTAATTACAGCAGTCCTACTGCTTCTATCACTGCCGGTCCTAGCCGCCGGCAT
TACTATACTACTAACAGATCGAAATCTTAACACCACCTTCTTTGACCCCGCAGGAGGAGGAGACCCAGTCCTTTACCAAC
ACCTATTC
>MZFC_5229
CTGGCATAGTGGGCACCGCTCTTAGCCTACTTATCCGAGCTGAACTGAGCCAGCCCGGCTCCCTCTTGGGCGATGATCAA
ATTTATAACGTTATCGTTACAGCTCACGCCTTTGTTATAATCTTTTTCATGGTCATACCAATCCTAATTGGTGGATTTGG
AAACTGATTAGTACCACTAATAATTGGAGCACCAGACATAGCCTTCCCACGAATAAACAACATAAGTTTCTGGCTCCTTC
CGCCCTCATTCCTTCTTCTACTAGCATCTGCTGGAGTAGAAGCAGGAGCAGGCACAGGATGAACTGTTTATCCACCCTTA
GCTGGTAACCTAGCCCACGCCGGACCCTCTGTAGACTTAACAATTTTTTCACTCCACCTAGCAGGTGTCTCTTCGATCCT
TGGAGCCATCAACTTCATCACTACTATTCTAAACATGAAGCCACCATCTATAACCCAATACCAAACTCCACTTTTCGTTT
GATCCGTGTTAATTACAGCAGTCCTACTGCTTCTATCACTGCCGGTCCTAGCCGCCGGCATTACTATACTACTAACAGAT
CGAAATCTTAACACCACCTTCTTTGACCCCGCAGGAGGAGGAGACCCAGTCCTTTACCAACACCTATTC
>MZFC_5230
CTGGTTTTCGGTGCATGAGCTGGCATAGTGGGCACCGCTCTTAGCCTACTTATCCGAGCTGAACTGAGCCAGCCCGGCTC
CCTCTTGGGCGATGATCAAATTTATAACGTTATCGTTACAGCTCACGCCTTTGTTATAATCTTTTTCATGGTCATACCAA
TCCTAATTGGTGGATTTGGAAACTGATTAGTACCACTAATAATTGGAGCACCAGACATAGCCTTCCCACGAATAAACAAC
ATAAGTTTCTGGCTCCTTCCGCCCTCATTCCTTCTTCTACTAGCATCTGCTGGAGTAGAAGCAGGAGCAGGCACAGGATG
AACTGTTTATCCACCCTTAGCTGGTAACCTAGCCCACGCCGGACCCTCTGTAGACTTAACAATTTTTTCACTCCACCTAG
CAGGTGTCTCTTCGATCCTTGGAGCCATCAACTTCATCACTACTATTCTAAACATGAAGCCACCATCTATAACCCAATAC
CAAACTCCACTTTTCGTTTGATCCGTATTAATTACAGCAGTCCTACTGCTTCTATCACTGCCGGTCCTAGCCGCCGGCAT
TACTATACTACTAACAGATCGAAATCTTAACACCACCTTCTTTGACCCCGCAGGAGGAGGAGACCCAGTCCTTTACCAAC
ACCTATTC
>MHNLS_17174
CTGGTTTTCGGTGCATGAGCTGGCATGGTGGGCACCGCTCTTAGCCTGCTTATCCGAGCTGAACTGAGTCAACCCGGCTC
CCTCTTGGGCGACGATCAAATTTATAACGTTATCGTTACAGCTCACGCCTTTGTTATAATCTTTTTCATGGTTATACCAA
TCCTAATTGGCGGATTTGGAAATTGACTAGTACCATTAATAATTGGGGCACCAGACATAGCTTTCCCACGAATAAACAAC
ATAAGTTTCTGGCTCCTTCCACCCTCATTCCTTCTTCTATTAGCATCTGCTGGAGTAGAAGCAGGGGCAGGTACAGGATG
AACTGTTTATCCGCCCCTAGCTGGCAACCTAGCCCACGCCGGACCCTCTGTTGATTTAACAATTTTTTCACTCCATTTAG
CAGGTGTCTCTTCAATCCTTGGGGCCATCAACTTCATCACTACTATTCTAAACATGAAACCACCATCTATAACCCAATAT
CAAACCCCACTTTTCGTTTGATCCGTCTTAATTACAGCTGTCCTTCTGCTTTTATCATTACCAGTTCTAGCCGCCGGCAT
CACTATGCTACTAACAGATCGAAATCTTAACACCACCTTCTTTGACCCAGCAGGAGGGGGAGACCCAGTCCTTTACCAGC
ACCTATTC
>MHNLS_17183
CTGGTTTTCGGTGCATGAGCTGGCATGGTGGGCACCGCTCTTAGCCTGCTTATCCGAGCTGAACTGAGTCAACCCGGCTC
CCTCTTGGGCGACGATCAAATTTATAACGTTATCGTTACAGCTCACGCCTTTGTTATAATCTTTTTCATGGTTATACCAA
TCCTAATTGGCGGATTTGGAAATTGACTAGTACCATTAATAATTGGAGCACCAGACATAGCTTTCCCACGAATAAACAAC
ATAAGTTTCTGGCTCCTTCCACCCTCATTCCTTCTTCTATTAGCATCTGCTGGAGTAGAAGCAGGGGCAGGTACAGGATG
AACTGTTTATCCGCCCCTAGCTGGCAACCTAGCCCACGCCGGACCCTCTGTTGATTTAACAATTTTTTCACTCCATTTAG
CAGGTGTCTCTTCAATCCTTGGGGCCATCAACTTCATCACTACTATTCTAAACATGAAACCACCATCTATAACCCAATAT
CAAACCCCACTTTTCGTTTGATCCGTCTTAATTACAGCTGTCCTTCTGCTTTTATCATTACCAGTTCTAGCCGCCGGCAT
CACTATGCTACTAACAGATCGAAATCTTAACACCACCTTCTTTGACCCAGCAGGAGGGGGAGACCCAGTCCTTTACCAGC
ACCTATTC
>MHUA_A_04347
CTGGTATTCGGTGCTTGAGCTGGCATGGTGGGCACCGCTCTTAGCCTGCTTATCCGAGCTGAACTGAGTCAACCCGGCTC
CCTCTTGGGCGACGATCAAATTTATAACGTTATCGTTACAGCTCACGCCTTTGTTATAATCTTTTTCATGGTTATACCAA
TCCTAATTGGCGGATTTGGAAATTGACTAGTACCATTAATAATTGGAGCACCAGACATAGCTTTCCCACGAATAAACAAC
ATAAGTTTCTGGCTCCTTCCACCCTCATTCCTTCTTCTATTAGCATCTGCTGGAGTAGAAGCAGGGGCAGGTACAGGATG
AACTGTTTATCCGCCCCTAGCTGGCAACCTAGCCCACGCCGGACCCTCTGTTGATTTAACAATTTTTTCACTCCATTTAG
CAGGTGTCTCTTCAATCCTTGGGGCCATCAACTTCATCACTACTATTCTAAACATGAAACCACCATCTATAACCCAATAT
CAAACTCCACTTTTCGTTTGATCCGTCTTAATTACAGCTGTCCTTCTGCTTTTATCATTACCAGTTCTAGCCGCCGGCAT
CACTATGCTACTAACAGATCGAAATCTTAACACCACCTTCTTTGACCCAGCAGGAGGGGGGGACCCAGTCCTTTACCAGC
ACCTATTC
>MHUA_A_04352
CTGGTATTCGGTGCATGAGCTGGCATGGTGGGCACCGCTCTTAGCCTGCTTATCCGAGCTGAACTGAGTCAACCCGGCTC
CCTCTTGGGCGACGATCAAATTTATAATGTTATCGTTACGGCTCACGCCTTTGTTATAATCTTTTTCATGGTTATACCAA
TCCTAATTGGTGGATTTGGAAACTGACTAGTACCACTAATAATTGGAGCACCAGACATAGCCTTCCCACGAATAAACAAC
ATAAGTTTCTGGCTCCTTCCACCCTCATTCCTTCTTCTATTAGCATCTGCTGGAGTAGAAGCAGGGGCAGGTACAGGATG
AACTGTTTATCCACCCCTAGCTGGCAACCTAGCCCACGCCGGACCCTCTGTAGATTTAACAATTTTTTCACTCCATTTAG
CAGGTGTCTCTTCAATCCTTGGGGCCATCAACTTCATCACTACTATTCTAAACATGAAACCACCATCTATAACCCAATAT
CAAACCCCACTTTTCGTTTGATCCGTCTTAATTACAGCTGTCCTTCTGCTTCTATCATTACCAGTCCTAGCCGCCGGCAT
TACTATGCTACTAACAGATCGAAATCTTAACACCACCTTCTTTGACCCAGCAGGAGGGGGAGACCCAGTCCTTTACCAAC
ACCTATTC
>MHUA_A_04882
CTGGTTTTCGGTGCATGAGCTGGCATGGTGGGCACCGCTCTCAGCCTGCTTATCCGAGCTGAACTGAGTCAACCCGGCTC
CCTCTTGGGCGACGATCAAATTTATAACGTTATCGTTACAGCTCACGCCTTTGTTATAATCTTTTTCATGGTTATACCAA
TCCTAATTGGCGGATTTGGAAATTGACTAGTACCATTAATAATTGGAGCACCAGACATAGCTTTCCCACGAATAAACAAC
ATAAGTTTCTGGCTCCTTCCACCCTCATTCCTTCTTCTATTAGCATCTGCTGGAGTAGAAGCAGGGGCAGGTACAGGATG
AACTGTTTATCCGCCCCTAGCTGGCAACCTAGCCCACGCCGGACCCTCTGTTGATTTAACAATTTTTTCACTCCATTTAG
CAGGTGTCTCTTCAATCCTTGGGGCCATCAACTTCATCACTACTATTCTAAACATGAAACCACCATCTATAACCCAATAT
CAAACTCCACTTTTCGTTTGATCCGTCTTAATTACAGCTGTCCTTCTGCTTTTATCATTACCAGTTCTAGCCGCCGGCAT
CACTATGCTACTAACAGATCGAAATCTTAACACCACCTTCTTTGACCCAGCAGGAGGGGGGGACCCAGTCCTTTACCAGC
ACCTATTC
>MHUA_A_05805
CTGGTTTTCGGTGCATGAGCTGGCATGGTGGGCACCGCTCTTAGCCTGCTTATCCGAGCTGAACTGAGTCAACCCGGCTC
CCTCTTGGGCGACGATCAAATTTATAATGTTATCGTTACGGCTCACGCCTTTGTTATAATCTTTTTCATGGTTATACCAA
TCCTAATTGGTGGATTTGGAAACTGACTAGTACCACTAATAATTGGAGCACCAGACATAGCCTTCCCACGAATAAACAAC
ATAAGTTTCTGGCTCCTTCCACCCTCATTCCTTCTTCTATTAGCATCTGCTGGAGTAGAAGCAGGGGCAGGTACAGGATG
AACTGTTTATCCACCCCTAGCTGGCAACCTAGCCCACGCCGGACCCTCTGTAGATTTAACAATTTTTTCACTCCATTTAG
CAGGTGTCTCTTCAATCCTTGGGGCCATCAACTTCATCACTACTATTCTAAACATGAAACCACCATCTATAACCCAATAT
CAAACCCCACTTTTCGTTTGATCCGTCTTAATTACAGCTGTCCTTCTGCTTCTATCATTACCAGTCCTAGCCGCCGGCAT
TACTATGCTACTAACAGATCGAAATCTTAACACCACCTTCTTTGACCCAGCAGGAGGGGGAGACCCAGTCCTTTACCAAC
ACCTATTC
>MHUA_A_07143
AGCCTGCTTATCCGAGCTGAACTGAGTCAACCCGGCTCCCTCTTGGGCGACGATCAAATTTATAATGTTATCGTTACGGC
TCACGCCTTTGTTATAATCTTTTTCATGGTTATACCAATCCTAATTGGTGGATTTGGAAACTGACTAGTACCACTAATAA
TTGGAGCACCAGACATAGCCTTCCCACGAATAAACAACATAAGTTTCTGGCTCCTTCCACCCTCATTCCTTCTTCTATTA
GCATCTGCTGGAGTAGAAGCAGGGGCAGGTACAGGATGAACTGTTTATCCACCCCTAGCTGGCAACCTAGCCCACGCCGG
ACCCTCTGTAGATTTAACAATTTTTTCACTCCATTTAGCAGGTGTCTCTTCAATCCTTGGGGCCATCAACTTCATCACTA
CTATTCTAAACATGAAACCACCATCTATAACCCAATATCAAACCCCACTTTTCGTTTGATCCGTCTTAATTACAGCTGTC
CTTCTGCTTCTATCAATACCAGTCCTAGCCGCCGGCATTACTATGCTACTAACAGATCGAAATCTTAACACCACCTTCTT
TGAGCCAGCAGGAGGGGGAGACGCAGTCCTTTACCAACACCTATTC
>MHUA_A_07198
CTGGTATTCGGTGCTTGAGCTGGCATGGTGGGCACCGCTCTTAGCCTGCTTATCCGAGCTGAACTGAGTCAACCCGGCTC
CCTCTTGGGCGACGATCAAATTTATAACGTTATCGTTACAGCTCACGCCTTTGTTATAATCTTTTTCATGGTTATACCAA
TCCTAATTGGCGGATTTGGAAATTGACTAGTACCATTAATAATTGGAGCACCAGACATAGCTTTCCCACGAATAAACAAC
ATAAGTTTCTGGCTCCTTCCACCCTCATTCCTTCTTCTATTAGCATCTGCTGGAGTAGAAGCAGGGGCAGGTACAGGATG
AACTGTTTATCCGCCCCTAGCTGGCAACCTAGCCCACGCCGGACCCTCTGTTGATTTAACAATTTTTTCACTCCATTTAG
CAGGTGTCTCTTCAATCCTTGGGGCCATCAACTTCATCACTACTATTCTAAACATGAAACCACCATCTATAACCCAATAT
CAAACTCCACTTTTCGTTTGATCCGTCTTAATTACAGCTGTCCTTCTGCTTTTATCATTACCAGTTCTAGCCGCCGGCAT
CACTATGCTACTAACAGATCGAAATCTTAACACCACCTTCTTGACCC
>MHUA_A_07522
CTGGTTTTCGGTGCATGAGCTGGCATGGTGGGCACCGCTCTTAGCCTGCTTATCCGAGCTGAACTGAGTCAACCCGGCTC
CCTCTTGGGCGACGATCAAATTTACAACGTTATCGTTACAGCTCACGCCTTTGTTATAATCTTTTTCATGGTTATACCAA
TCCTAATTGGCGGATTTGGAAATTGACTAGTACCATTAATAATTGGAGCACCAGACATAGCCTTCCCACGAATAAACAAC
ATAAGTTTCTGGCTCCTTCCACCCTCATTCCTTCTTCTATTAGCATCTGCTGGAGTAGAAGCAGGGGCAGGTACAGGATG
AACTGTTTATCCGCCCCTAGCTGGCAACCTAGCCCACGCCGGACCCTCTGTAGATTTAACAATTTTTTCACTCCATTTAG
CAGGTGTCTCTTCAATCCTTGGGGCCATCAACTTCATCACTACTATTCTAAACATGAAACCACCATCTATAACCCAATAT
CAAACTCCACTTTTCGTTTGATCCGTCTTAATTACAGCTGTCCTTCTGCTTTTATCATTACCAGTTCTAGCCGCCGGCAT
CACTATGCTACTAACAGATCGAAATCTTAACACCACCTTCTTTGACCCAGCAGGAGGGGGAGACCCAGTCCTTTACCAGC
ACCTATTC
>MHUA_A_07659
CTGGTATTCGGTGCATGAGCTGGCATGGTGGGCACCGCTCTTAGCCTGCTTATCCGAGCTGAACTGAGTCAACCCGGCTC
CCTCTTGGGCGACGATCAAATTTATAACGTTATCGTTACAGCTCACGCCTTTGTTATAATCTTTTTCATGGTTATACCAA
TCCTAATTGGCGGATTTGGAAATTGACTAGTACCATTAATAATTGGAGCACCAGACATAGCCTTCCCACGAATAAACAAC
ATAAGTTTCTGGCTCCTTCCACCCTCATTCCTTCTTCTATTAGCATCTGCTGGAGTAGAAGCAGGGGCAGGTACAGGATG
AACTGTTTATCCGCCCCTAGCTGGCAACCTAGCCCACGCCGGACCCTCTGTAGATTTAACAATTTTTTCACTCCATTTAG
CAGGTGTCTCTTCAATCCTTGGGGCCATCAACTTCATCACTACTATTCTAAACATGAAACCACCATCTATAACCCAATAT
CAAACTCCACTTTTCGTTTGATCCGTCTTAATTACAGCTGTCCTTCTGCTTTTATCATTACCAGTTCTAGCCGCCGGCAT
CACTATGCTACTAACAGATCGAAATCTTAACACCACCTTCTTTGACCCAGCAGGAGGGGGAGACCCAGTCCTTTACCAGC
ACCTATTC
>MHUA_A_08167
CTGGTATTCGGTGCATGAGCTGGCATGGTGGGCACCGCTCTTAGCCTGCTTATCCGAGCTGAACTGAGTCAACCCGGCTC
CCTCTTGGGCGACGATCAAATTTACAACGTTATCGTTACAGCTCACGCCTTTGTTATAATCTTTTTCATGGTTATACCAA
TCCTAATTGGCGGATTTGGAAATTGACTAGTACCATTAATAATTGGAGCACCAGACATAGCCTTCCCACGAATAAACAAC
ATAAGTTTCTGGCTCCTTCCACCCTCATTCCTTCTTCTATTAGCATCTGCTGGAGTAGAAGCAGGGGCAGGTACAGGATG
AACTGTTTATCCGCCCCTAGCTGGCAACCTAGCCCACGCCGGACCCTCTGTAGATTTAACAATTTTTTCACTCCATTTAG
CAGGTGTCTCTTCAATCCTTGGGGCCATCAACTTCATCACTACTATTCTAAACATGAAACCACCATCTATAACCCAATAT
CAAACTCCACTTTTCGTTTGATCCGTCTTAATTACAGCTGTCCTTCTGCTTTTATCATTACCAGTTCTAGCCGCCGGCAT
CACTATGCTACTAACAGATCGAAATCTTAACACCACCTTCTTTGACCCAGCAGGAGGGGGAGACCCAGTCCTTTACCAAC
ACCTATTC
>MHUA_A_08405
CTGGTTTTCGGTGCATGAGCTGGCATGGTGGGCACCGCTCTTAGCCTGCTTATCCGAGCTGAACTGAGTCAACCCGGCTC
CCTCTTGGGCGACGATCAAATTTACAACGTTATCGTTACAGCTCACGCCTTTGTTATAATCTTTTTCATGGTTATACCAA
TCCTAATTGGCGGATTTGGAAATTGACTAGTACCATTAATAATTGGAGCACCAGACATAGCCTTCCCACGAATAAACAAC
ATAAGTTTCTGGCTCCTTCCACCCTCATTCCTTCTTCTATTAGCATCTGCTGGAGTAGAAGCAGGGGCAGGTACAGGATG
AACTGTTTATCCGCCCCTAGCTGGCAACCTAGCCCACGCCGGACCCTCTGTAGATTTAACAATTTTTTCACTCCATTTAG
CAGGTGTCTCTTCAATCCTTGGGGCCATCAACTTCATCACTACTATTCTAAACATGAAACCACCATCTATAACCCAATAT
CAAACTCCACTTTTCGTTTGATCCGTCTTAATTACAGCTGTCCTTCTGCTTTTATCATTACCAGTTCTAGCCGCCGGCAT
CACTATGCTACTAACAGATCGAAATCTTAACACCACCTTCTTTGAGCCAGCAGGAGGGGGAGACGCAGTCCTTTACCAGC
ACCTATTC
>MHUA_A_08406
CTGGTATTCGGTGCATGAGCTGGCATGGTGGGCACCGCTCTTAGCCTGCTTATCCGAGCTGAACTGAGTCAACCCGGCTC
CCTCTTGGGCGACGATCAAATTTACAACGTTATCGTTACAGCTCACGCCTTTGTTATAATCTTTTTCATGGTTATACCAA
TCCTAATTGGCGGATTTGGAAATTGACTAGTACCATTAATAATTGGAGCACCAGACATAGCCTTCCCACGAATAAACAAC
ATAAGTTTCTGGCTCCTTCCACCCTCATTCCTTCTTCTATTAGCATCTGCTGGAGTAGAAGCAGGGGCAGGTACAGGATG
AACTGTTTATCCGCCCCTAGCTGGCAACCTAGCCCACGCCGGACCCTCTGTAGATTTAACAATTTTTTCACTCCATTTAG
CAGGTGTCTCTTCAATCCTTGGGGCCATCAACTTCATCACTACTATTCTAAACATGAAACCACCATCTATAACCCAATAT
CAAACTCCACTTTTCGTTTGATCCGTCTTAATTACAGCTGTCCTTCTGCTTTTATCATTACCAGTTCTAGCCGCCGGCAT
CACTATGCTACTAACAGATCGAAATCTTAACACCACCTTCTTTGACCCAGCAGGAGGGGGAGACGCAGTCCTTTACCAGC
ACCTATTC
>MHUA_A_08420
CACCGCTCTTAGCCTGCTTATCCGAGCTGAACTGAGTCAACCCGGCTCCCTCTTGGGCGACGATCAAATTTACAACGTTA
TCGTTACAGCTCACGCCTTTGTTATAATCTTTTTCATGGTTATACCAATCCTAATTGGCGGATTTGGAAATTGACTAGTA
CCATTAATAATTGGAGCACCAGACATAGCCTTCCCACGAATAAACAACATAAGTTTCTGGCTCCTTCCACCCTCATTCCT
TCTTCTATTAGCATCTGCTGGAGTAGAAGCAGGGGCAGGTACAGGATGAACTGTTTATCCGCCCCTAGCTGGCAACCTAG
CCCACGCCGGACCCTCTGTAGATTTAACAATTTTTTCACTCCATTTAGCAGGTGTCTCTTCAATCCTTGGGGCCATCAAC
TTCATCACTACTATTCTAAACATGAAACCACCATCTATAACCCAATATCAAACTCCACTTTTCGTTTGATCCGTCTTAAT
TACAGCTGTCCTTCTGCTTTTATCATTACCAGTTCTAGCCGCCGGCATCACTATGCTACTAACAGATCGAAATCTTAACA
CCACCTTCTTTGAGCCAGCAGGAGGGGGAGACCCAGTCCTTTACCAGCACCTATTC
>MHUA_A_08529
CTGGTATTCGGTGCATGAGCTGGCATGGTGGGCACCGCTCTTAGCCTGCTTATCCGAGCTGAACTGAGTCAACCCGGCTC
CCTCTTGGGCGACGATCAAATTTACAACGTTATCGTTACAGCTCACGCCTTTGTTATAATCTTTTTCATGGTTATACCAA
TCCTAATTGGCGGATTTGGAAATTGACTAGTACCATTAATAATTGGAGCACCAGACATAGCCTTCCCACGAATAAACAAC
ATAAGTTTCTGGCTCCTTCCACCCTCATTCCTTCTTCTATTAGCATCTGCTGGAGTAGAAGCAGGGGCAGGTACAGGATG
AACTGTTTATCCGCCCCTAGCTGGCAACCTAGCCCACGCCGGACCCTCTGTAGATTTAACAATTTTTTCACTCCATTTAG
CAGGTGTCTCTTCAATCCTTGGGGCCATCAACTTCATCACTACTATTCTAAACATGAAACCACCATCTATAACCCAATAT
CAAACTCCACTTTTCGTTTGATCCGTCTTAATTACAGCTGTCCTTCTGCTTTTATCATTACCAGTTCTAGCCGCCGGCAT
CACTATGCTACTAACAGATCGAAATCTTAACACCACCTTCTTTGACCCAGCAGGAGGGGGAGACGCAGTCCTTTACCAAC
ACCTATTC
>MHUA_A_09379
CTGGTTTTCGGTGCATGAGCTGGCATGGTGGGCACCGCTCTTAGCCTGCTTATCCGAGCTGAACTGAGTCAACCCGGCTC
CCTCTTGGGCGACGATCAAATTTATAATGTTATCGTTACGGCTCACGCCTTTGTTATAATCTTTTTCATGGTTATACCAA
TCCTAATTGGTGGATTTGGAAACTGACTAGTACCACTAATAATTGGAGCACCAGACATAGCCTTCCCACGAATAAACAAC
ATAAGTTTCTGGCTCCTTCCACCCTCATTCCTTCTTCTATTAGCATCTGCTGGAGTAGAAGCAGGGGCAGGTACAGGATG
AACTGTTTATCCACCCCTAGCTGGCAACCTAGCCCACGCCGGACCCTCTGTAGATTTAACAATTTTTTCACTCCATTTAG
CAGGTGTCTCTTCAATCCTTGGGGCCATCAACTTCATCACTACTATTCTAAACATGAAACCACCATCTATAACCCAATAT
CAAACCCCACTTTTCGTTTGATCCGTCTTAATTACAGCTGTCCTTCTGCTTCTATCAATACCAGTTCTAGCCGCCAGCAT
TACTATGCTACTAACAGATCGAAATCTTAACACCACCTTCTTTGACCCAGCAGGAGGGGGAGACCCAGTCCTTTACCGGC
ACCTATTC
>MHUA_A_09383
CTGGTATTCGGTGCATGAGCTGGCATGGTGGGCACCGCTCTTAGCCTGCTTATCCGAGCTGAACTGAGTCAACCCGGCTC
CCTCTTGGGCGACGATCAAATTTATAATGTTATCGTTACGGCTCACGCCTTTGTTATAATCTTTTTCATGGTTATACCAA
TCCTAATTGGTGGATTTGGAAACTGACTAGTACCACTAATAATTGGAGCACCAGACATAGCCTTCCCACGAATAAACAAC
ATAAGTTTCTGGCTCCTTCCACCCTCATTCCTTCTTCTATTAGCATCTGCTGGAGTAGAAGCAGGGGCAGGTACAGGATG
AACTGTTTATCCACCCCTAGCTGGCAACCTAGCCCACGCCGGACCCTCTGTAGATTTAACAATTTTTTCACTCCATTTAG
CAGGTGTCTCTTCAATCCTTGGGGCCATCAACTTCATCACTACTATTCTAAACATGAAACCACCATCTATAACCCAATAT
CAAACCCCACTTTTCGTTTGATCCGTCTTAATTACAGCTGTCCTTCTGCTTCTATCATTACCAGTTCTAGCCGCCGGCAT
TACTATGCTACTAACAGATCGAAATCTTAACACCACCTTCTTTGACCCAGCAGGAGGGGGAGACCCAGTCCTTTACCAAC
ACCTATTC
>MHUA_A_09749
CTGGTATTCGGTGCATGAGCTGGCATGGTGGGCACCGCTCTTAGCCTGCTTATCCGAGCTGAACTGAGTCAACCCGGCTC
CCTCTTGGGCGACGATCAAATTTATAACGTTATCGTTACAGCTCACGCCTTTGTTATAATCTTTTTCATGGTTATACCAA
TCCTAATTGGCGGATTTGGAAATTGACTAGTACCATTAATAATTGGAGCACCAGACATAGCTTTCCCACGAATAAACAAC
ATAAGTTTCTGGCTCCTTCCACCCTCATTCCTTCTTCTATTAGCATCTGCTGGAGTAGAAGCAGGGGCAGGTACAGGATG
AACTGTTTATCCGCCCCTAGCTGGCAACCTAGCCCACGCCGGACCCTCTGTTGATTTAACAATTTTTTCACTCCATTTAG
CAGGTGTCTCTTCAATCCTTGGGGCCATCAACTTCATCACTACTATTCTAAACATGAAACCACCATCTATAACCCAATAT
CAAACTCCACTTTTCGTTTGATCCGTCTTAATTACAGCTGTCCTTCTGCTTTTATCATTACCAGTTCTAGCCGCCGGCAT
CACTATGCTACTAACAGATCGAAATCTTAACACCACCTTCTTTGACCCAGCAGGAGGGGGGGACCCAGTCCTTTACCAGC
ACCTATTC
>MHUA_A_10139
CTGGTTTTCGGTGCATGAGCTGGCATGGTGGGCACCGCTCTTAGCCTGCTTATCCGAGCTGAACTGAGTCAACCCGGCTC
CCTCTTGGGCGACGATCAAATTTACAACGTTATCGTTACAGCTCACGCCTTTGTTATAATCTTTTTCATGGTTATACCAA
TCCTAATTGGCGGATTTGGAAATTGACTAGTACCATTAATAATTGGAGCACCAGACATAGCCTTCCCACGAATAAACAAC
ATAAGTTTCTGGCTCCTTCCACCCTCATTCCTTCTTCTATTAGCATCTGCTGGAGTAGAAGCAGGGGCAGGTACAGGATG
AACTGTTTATCCGCCCCTAGCTGGCAACCTAGCCCACGCCGGACCCTCTGTAGATTTAACAATTTTTTCACTCCATTTAG
CAGGTGTCTCTTCAATCCTTGGGGCCATCAACTTCATCACTACTATTCTAAACATGAAACCACCATCTATAACCCAATAT
CAAACTCCACTTTTCGTTTGATCCGTCTTAATTACAGCTGTCCTTCTGCTTTTATCATTACCAGTTCTAGCCGCCGGCAT
CACTATGCTACTAACAGATCGAAATCTTAACACCACCTTCTTTGACCCAGCAGGAGGGGGAGACGCAGTCCTTTACCAGC
ACCTATTC
>MHUA_A_10361
CTGGTTTTCGGTGCATGAGCTGGCATGGTGGGCACCGCTCTTAGCCTGCTTATCCGAGCTGAACTGAGTCAACCCGGCTC
CCTCTTGGGCGACGATCAAATTTATAATGTTATCGTTACGGCTCACGCCTTTGTTATAATCTTTTTCATGGTTATACCAA
TCCTAATTGGTGGATTTGGAAACTGACTAGTACCACTAATAATTGGAGCACCAGACATAGCCTTCCCACGAATAAACAAC
ATAAGTTTCTGGCTCCTTCCACCCTCATTCCTTCTTCTATTAGCATCTGCTGGAGTAGAAGCAGGGGCAGGTACAGGATG
AACTGTTTATCCACCCCTAGCTGGCAACCTAGCCCACGCCGGACCCTCTGTAGATTTAACAATTTTTTCACTCCATTTAG
CAGGTGTCTCTTCAATCCTTGGGGCCATCAACTTCATCACTACTATTCTAAACATGAAACCACCATCTATAACCCAATAT
CAAACCCCACTTTTCGTTTGATCCGTCTTAATTACAGCTGTCCTTCTGCTTCTATCATTACCAGTTCTAGCCGCCGGCAT
TACTATGCTACTAACAGATCGAAATCTTAACACCACCTTCTTTGACCCAGCAGGAGGGGGAGACGCAGTCCTTTACCAAC
ACCTATTC
>MVZ_149992
CTGGTTTTCGGTGCATGAGCTGGCATAGTGGGCACCGCTCTTAGCCTACTCATTCGAGCTGAACTCAGTCAACCTGGCTC
CCTCTTGGGCGACGATCAAATTTATAACGTTATCGTCACAGCTCACGCCTTTGTTATAATTTTCTTCATGGTTATACCAA
TCCTAATTGGTGGATTTGGAAACTGACTAGTACCACTAATAATTGGAGCACCAGACATAGCCTTCCCACGAATAAACAAC
ATAAGTTTTTGGCTCCTTCCACCCTCATTCCTTCTTCTATTAGCATCTGCTGGAGTAGAAGCAGGGGCAGGTACAGGATG
AACTGTTTATCCACCCCTAGCTGGCAACCTGGCCCACGCCGGACCCTCTGTAGACTTAACAATTTTTTCACTCCATCTAG
CAGGTGTCTCTTCAATCCTTGGGGCCATCAACTTCATTACTACCATCCTAAATATGAAGCCACCATCTATAACCCAATAT
CAAACCCCACTTTTCGTTTGATCCGTCTACTCTACAGCTGTCCTTCTGCTTCTATCACTACCGGTCCTAGCCGCCGGCAT
TACTATGCTACTAACAGATCGAAATCTTAACACCACATTCTTTGACCCAGCAGGAGGAGGAGACCCGGTCCTTTACCAAC
ACCTATTC
>MVZ_203787
CTGGTTTTCGGTGCATGAGCTGGCATAGTGGGCACCGCTCTTAGCCTACTCATTCGAGCTGAACTCAGTCAACCTGGCTC
CCTCTTGGGCGACGATCAAATTTATAACGTTATCGTCACAGCTCACGCCTTTGTTATAATCTTCTTCATGGTTATACCAA
TCCTAATTGGTGGATTTGGAAACTGACTAGTACCACTAATAATTGGAGCACCAGACATAGCCTTCCCACGAATAAACAAC
ATAAGTTTTTGGCTCCTTCCACCCTCATTCCTTCTTCTATTAGCATCTGCTGGAGTAGAAGCAGGGGCAGGTACAGGATG
AACTGTTTATCCACCCCTAGCTGGCAACCTAGCCCACGCCGGACCCTCTGTAGACTTAACAATTTTTTCACTCCATCTAG
CAGGTGTCTCTTCAATCCTTGGGGCCATCAACTTCATTACTACCATCCTAAATATGAAGCCACCATCTATAACCCAATAT
CAAACCCCACTTTTCGTTTGATCCGTCTTAATTACAGCTGTCCTTCTGCTTCTATCACTACCGGTCCTAGCCGCCGGCAT
TACTATGCTACTAACAGATCGAAATCTTAACACCACATTCTTTGACCCAGCAGGAGGAGGAGACCCAGTCCTTTACCAAC
ACCTATTC
>MVZ_203788
CTGGTTTTCGGTGCATGAGCTGGCATAGTGGGCACCGCTCTTAGCCTACTCATTCGAGCTGAACTCAGTCAACCTGGCTC
CCTCTTGGGCGACGATCAAATTTATAACGTTATCGTCACAGCTCACGCCTTTGTTATAATCTTCTTCATGGTTATACCAA
TCCTAATTGGTGGATTTGGAAACTGACTAGTACCACTAATAATTGGAGCACCAGACATAGCCTTCCCACGAATAAACAAC
ATAAGTTTTTGGCTCCTTCCACCCTCATTCCTTCTTCTATTAGCATCTGCTGGAGTAGAAGCAGGGGCAGGTACAGGATG
AACTGTTTATCCACCCCTAGCTGGCAACCTGGCCCACGCCGGACCCTCTGTAGACTTAACAATTTTTTCACTCCATCTAG
CAGGTGTCTCTTCAATCCTTGGGGCCATCAACTTCATTACTACCATCCTAAATATGAAGCCACCATCTATAACCCAATAT
CAAACCCCACTTTTCGTTTGATCCGTCTTAATTACAGCTGTCCTTCTGCTTCTATCACTACCGGTCCTAGCCGCCGGCAT
TACTATGCTACTAACAGATCGAAATCTTAACACCACATTCTTTGACCCAGCAGGAGGAGGAGACCCAGTCCTTTACCAAC
ACCTATTC
>MVZ_203789
CTGGTTTTCGGTGCATGAGCTGGCATAGTGGGCACCGCTCTTAGCCTACTCATTCGAGCTGAACTCAGTCAACCTGGCTC
CCTCTTGGGCGACGATCAAATTTATAACGTTATCGTCACAGCTCACGCCTTTGTTATAATCTTCTTCATGGTTATACCAA
TCCTAATTGGTGGATTTGGAAACTGACTAGTACCACTAATAATTGGAGCACCAGACATAGCCTTCCCACGAATAAACAAC
ATAAGTTTTTGGCTCCTTCCACCCTCATTCCTTCTTCTATTAGCATCTGCTGGAGTAGAAGCAGGGGCAGGTACAGGATG
AACTGTTTATCCACCCCTAGCTGGCAACCTAGCCCACGCCGGACCCTCTGTAGACTTAACAATTTTTTCACTCCATCTAG
CAGGTGTCTCTTCAATCCTTGGGGCCATCAACTTCATTACTACCATCCTAAATATGAAGCCACCATCTATAACCCAATAT
CAAACCCCACTTTTCGTTTGATCCGTCTCAATTACAGCTGTCCTTCTGCTTCTATCACTACCGGTCCTAGCCGCCGGCAT
TACTATGCTACTAACAGATCGAAATCTTAACACCACATTCTTTGACCCAGCAGGAGGAGGAGACCCAGTCCTTTACCAAC
ACCTATTC
>UF_156081
CTGGTTTTCGGTGCATGAGCTGGCATAGTGGGCACCGCTCTTAGCCTACTCATTCGAGCTGAACTCAGTCAGCCTGGCTC
CCTCTTGGGCGACGATCAAATTTATAACGTTATCGTCACAGCTCACGCCTTTGTTATAATCTTCTTCATGGTTATACCAA
TCCTAATTGGTGGATTTGGAAACTGACTAGTACCACTAATAATTGGAGCACCAGACATAGCCTTCCCACGAATAAACAAC
ATAAGTTTTTGGCTCCTTCCACCCTCATTCCTTCTTCTATTAGCATCTGCTGGAGTAGAAGCAGGGGCAGGTACAGGATG
AACTGTTTATCCACCCCTAGCTGGCAACCTGGCCCACGCCGGACCCTCTGTAGACTTAACAATTTTTTCACTCCATCTAG
CAGGTGTCTCTTCAATCCTTGGGGCCATCAACTTCATTACTACCATCCTAAATATGAAGCCACCATCTATAACCCAATAT
CAAACCCCACTTTTCGTTTGATCCGTCTTAATTACAGCTGTCCTTCTGCTTCTATCACTACCGGTCCTAGCCGCCGGCAT
TACTATGCTACTAACAGATCGAAATCTTAACACCACATTCTTTGACCCAGCAGGAGGAGGAGACCCAGTCCTTTACCAAC
ACCTA
>MZFC_22561
CTGGTTTTCGGTGCATGAGCTGGCATAGTGGGCACCGCTCTTAGCCTACTTATCCGAGCTGAACTGAGTCAACCTGGCTC
CCTCTTGGGCGACGATCAAATTTATAATGTTATCGTTACGGCTCACGCCTTTGTTATAATCTTTTTCATGGTTATGCCAA
TCCTAATTGGTGGATTTGGAAACTGATTAGTACCACTAATAATTGGAGCACCAGACATAGCCTTCCCACGAATAAACAAC
ATAAGTTTCTGGCTCCTCCCACCTTCATTCCTTCTTCTACTAGCATCTGCTGGAGTAGAAGCAGGAGCAGGCACAGGATG
AACTGTTTATCCACCCTTAGCTGGCAACCTAGCCCACGCCGGACCCTCTGTAGACTTAACAATTTTTTCACTCCACCTAG
CAGGTGTCTCTTCGATCCTTGGAGCTATCAACTTCATCACTACTATTCTAAACATGAAGCCACCATCTATAACCCAATAT
CAAACCCCACTTTTCGTTTGATCCGTATTAATTACAGCAGTCCTACTGCTTCTATCACTGCCGGTCCTAGCCGCCGGAAT
TACTATGCTACTAACAGATCGAAATCTTAACACCACCTTCTTTGACCCCGCAGGAGGAGGGGACCCAGTCCTTTACCAAC
ACCTATTC
>RLR_915
CTGGTTTTCGGTGCATGAGCTGGCATAGTAGGCACCGCTCTTAGCCTACTTATCCGAGCTGAACTGAGTCAGCCTGGCTC
CCTCTTGGGCGACGATCAAATTTATAACGTTATCGTTACAGCTCACGCCTTTGTTATAATCTTTTTCATGGTTATGCCAA
TCCTAATTGGTGGATTTGGAAACTGATTAGTACCACTAATAATTGGAGCACCAGACATAGCCTTCCCACGAATAAACAAC
ATAAGTTTCTGACTCCTTCCACCTTCATTCCTTCTTCTACTAGCATCTGCTGGAGTAGAAGCAGGAGCAGGCACAGGATG
AACCGTTTATCCGCCCTTAGCTGGTAACCTAGCCCACGCCGGACCCTCTGTAGACTTAACAATTTTTTCACTCCACCTAG
CAGGTGTCTCTTCGATCCTTGGAGCCATCAACTTCATCACTACTATTCTAAACATGAAGCCACCATCTATAACCCAGTAT
CAAACCCCACTTTTCGTTTGATCCGTATTAATTACAGCAGTCCTACTGCTTCTATCACTGCCAGTCCTGGCCGCCGGCAT
CACCATGCTACTAACAGATCGAAATCTTAACACCACCTTCTTTGACCCCGCAGGAGGAGGAGACCCAGTCCTTTACCAAC
ACCTATTC
>RVG_153
CTGGTTTTCGGTGCATGAGCTGGCATAGTAGGCACCGCTCTTAGCCTACTTATCCGAGCTGAACTGAGTCAGCCTGGCTC
CCTCCTGGGCGACGATCAAATTTATAACGTTATCGTTACAGCTCACGCCTTTGTTATAATCTTTTTCATGGTTATGCCAA
TCCTAATTGGTGGATTTGGAAACTGATTAGTACCACTAATAATTGGAGCACCAGATATAGCCTTCCCACGAATAAACAAC
ATAAGTTTCTGACTCCTTCCACCTTCATTCCTTCTTCTACTAGCATCTGCTGGAGTAGAAGCAGGAGCAGGCACAGGATG
AACCGTTTATCCACCCTTAGCTGGTAACCTAGCCCACGCCGGACCCTCTGTAGACTTAACAATTTTTTCACTCCACCTAG
CAGGTGTCTCTTCGATCCTTGGAGCCATCAACTTCATCACTACTATTCTAAACATGAAGCCACCATCTATAACCCAATAT
CAAACCCCACTTTTCGTTTGATCCGTATTAATTACAGCAGTCCTACTGCTTCTATCACTACCGGTCCTGGCCGCCGGCAT
CACCATGCTACTAACAGATCGAAATCTTAACACCACCTTCTTTGACCCCGCAGGAGGAGGAGACCCAGTCCTTTACCAAC
ACCTATTC
>MZFC_29008
CTGGTTTTCGGTGCATGAGCTGGCATAGTGGGCACCGCTCTTAGCCTACTTATCCGAGCTGAACTGAGCCAGCCCGGCTC
CCTCTTGGGCGATGATCAAATTTATAACGTTATCGTTACAGCTCACGCCTTTGTTATAATCTTTTTCATGGTCATACCAA
TCCTAATTGGTGGATTTGGAAACTGATTAGTACCACTAATAATTGGAGCACCAGACATAGCCTTCCCACGAATAAACAAC
ATAAGTTTCTGGCTCCTTCCGCCCTCATTCCTTCTTCTACTAGCATCTGCTGGAGTAGAAGCAGGAGCAGGCACAGGATG
AACTGTTTATCCACCATTAGCTGGTAACCTAGCCCACGCCGGACCCTCTGTAGACTTAACAATTTTTTCACTCCACCTAG
CAGGTGTCTCTTCAATCCTTGGAGCCATCAACTTCATCACTACTATTCTAAACATGAAGCCACCATCTATAACCCAATAC
CAAACTCCACTTTTCGTTTGATCCGTATTAATTACAGCAGTCCTACTGCTTCTATCACTGCCGGTCCTAGCCGCCGGCAT
TACTATACTACTAACAGATCGAAATCTTAACACCACCTTCTTTGACCCCGCAGGAGGAGGAGACCCAGTCCTTTACCAAC
ACCTATTC
>MZFC_29010
CTGGTTTTCGGTGCATGAGCTGGCATAGTGGGCACCGCTCTTAGCCTACTTATCCGAGCTGAACTGAGCCAGCCCGGCTC
CCTCTTGGGCGATGATCAAATTTATAACGTTATCGTTACAGCTCACGCCTTTGTTATAATCTTTTTCATGGTCATACCAA
TCCTAATTGGTGGATTTGGAAACTGATTAGTACCACTAATAATTGGAGCACCAGACATAGCCTTCCCACGAATAAACAAC
ATAAGTTTCTGGCTCCTTCCGCCCTCATTCCTTCTTCTACTAGCATCTGCTGGAGTAGAAGCAGGAGCAGGCACAGGATG
AACTGTTTATCCACCCTTAGCTGGTAACCTAGCCCACGCCGGACCCTCTGTAGACTTAACAATTTTTTCACTCCACCTAG
CAGGTGTCTCTTCGATCCTTGGAGCCATCAACTTCATCACTACTATTCTAAACATGAAGCCACCATCTATAACCCAATAC
CAAACTCCACTTTTCGTTTGATCCGTGTTAATTACAGCAGTCCTACTGCTTCTATCACTGCCGGTCCTAGCCGCCGGCAT
TACTATACTACTAACAGATCGAAATCTTAACACCACCTTCTTTGACCCCGCAGGAGGAGGAGACCCAGTCCTTTACCAAC
ACCTATTC
>MZFC_29011
CTGGTTTTCGGTGCATGAGCTGGCATAGTGGGCACCGCTCTTAGCCTACTTATCCGAGCTGAACTGAGCCAGCCCGGCTC
CCTCTTGGGCGATGATCAAATTTATAACGTTATCGTTACAGCTCACGCCTTTGTTATAATCTTTTTCATGGTCATACCAA
TCCTAATTGGTGGATTTGGAAACTGATTAGTACCACTAATAATTGGAGCACCAGACATAGCCTTCCCACGAATAAACAAC
ATAAGTTTCTGGCTCCTTCCGCCCTCATTCCTTCTTCTACTAGCATCTGCTGGAGTAGAAGCAGGAGCAGGCACAGGATG
AACTGTTTATCCACCCTTAGCTGGTAACCTAGCCCACGCCGGACCCTCTGTAGACTTAACAATTTTTTCACTCCACCTAG
CAGGTGTCTCTTCGATCCTTGGAGCCATCAACTTCATCACTACTATTCTAAACATGAAGCCACCATCTATAACCCAATAC
CAAACTCCACTTTTCGTTTGATCCGTATTAATTACAGCAGTCCTACTGCTTCTATCACTGCCGGTCCTAGCCGCCGGCAT
TACTATACTACTAACAGATCGAAATCTTAACACCACCTTCTTTGACCCCGCAGGAGGAGGAGACCCAGTCCTTTACCAAC
ACCTATTC
>MZFC_21498
CTGGTTTTCGGTGCATGAGCTGGCATAGTGGGCACCGCTCTTAGCCTACTTATCCGAGCTGAACTGAGCCAGCCCGGCTC
CCTCTTGGGCGATGATCAAATTTATAACGTTATCGTTACAGCTCACGCCTTTGTTATAATCTTTTTCATGGTCATACCAA
TCCTAATTGGTGGATTTGGAAACTGATTAGTACCACTAATAATTGGAGCACCAGACATAGCCTTCCCACGAATAAACAAC
ATAAGTTTCTGGCTCCTTCCGCCCTCATTCCTTCTTCTACTAGCATCTGCTGGAGTAGAAGCAGGAGCAGGCACAGGATG
AACTGTTTATCCACCATTAGCTGGTAACCTAGCCCACGCCGGACCCTCTGTAGACTTAACAATTTTTTCACTCCACCTAG
CAGGTGTCTCTTCAATCCTTGGAGCCATCAACTTCATCACTACTATTCTAAACATGAAGCCACCATCTATAACCCAATAC
CAAACTCCACTTTTCGTTTGATCCGTATTAATTACAGCAGTCCTACTGCTTCTATCACTGCCGGTCCTAGCCGCCGGCAT
TACTATACTACTAACAGATCGAAATCTTAACACCACCTTCTTTGACCCCGCAGGAGGAGGAGACCCAGTCCTTTACCAAC
ACCTATTC
>MZFC_21950
CTGGTTTTCGGTGCATGAGCTGGCATAGTGGGCACCGCTCTTAGCCTACTTATCCGAGCTGAACTGAGCCAGCCCGGCTC
CCTCTTGGGCGATGATCAAATTTATAACGTTATCGTTACAGCTCACGCCTTTGTTATAATCTTTTTCATGGTCATACCAA
TCCTAATTGGTGGATTTGGAAACTGATTAGTACCACTAATAATTGGAGCACCAGACATAGCCTTCCCACGAATAAACAAC
ATAAGTTTCTGGCTCCTTCCGCCCTCATTCCTTCTTCTACTAGCATCTGCTGGAGTAGAAGCAGGAGCAGGCACAGGATG
AACTGTTTATCCACCCTTAGCTGGTAACCTAGCCCACGCCGGACCCTCTGTAGACTTAACAATTTTTTCACTCCACCTAG
CAGGTGTCTCTTCGATCCTTGGAGCCATCAACTTCATCACTACTATTCTAAACATGAAGCCACCATCTATAACCCAATAC
CAAACTCCACTTTTCGTTTGATCCGTATTAATTACAGCAGTCCTACTGCTTCTATCACTGCCGGTCCTAGCCGCCGGCAT
TACTATACTACTAACAGATCGAAATCTTAACACCACTTTCTTTGACCCCGCAGGAGGAGGAGACCCAGTCCTTTACCAAC
ACCTATTC
>UOGV_1560
CTGGTTTTCGGTGCATGAGCTGGCATAGTGGGCACCGCTCTTAGCCTACTTATCCGAGCTGAACTGAGCCAGCCCGGCTC
CCTCTTGGGCGATGATCAAATTTATAACGTTATCGTTACAGCTCACGCCTTTGTTATAATCTTTTTCATGGTCATACCAA
TCCTAATTGGTGGATTTGGAAACTGATTAGTACCACTAATAATTGGAGCACCAGACATAGCCTTCCCACGAATAAACAAC
ATAAGTTTCTGGCTCCTTCCGCCCTCATTCCTTCTTCTACTAGCATCTGCTGGAGTAGAAGCAGGAGCAGGCACAGGATG
AACTGTTTATCCACCCTTAGCTGGTAACCTAGCCCACGCCGGACCCTCTGTAGACTTAACAATTTTTTCACTCCACCTAG
CAGGTGTCTCTTCGATCCTTGGAGCCATCAACTTCATCACTACTATTCTAAACATGAAGCCACCATCTATAACCCAATAC
CAAACTCCACTTTTCGTTTGATCCGTATTAATTACAGCAGTTCTACTGCTTCTATCACTGCCGGTCCTAGCCGCCGGCAT
TACTATACTACTAACAGATCGAAATCTTAACACCACCTTCTTTGACCCCGCAGGAGGAGGAGACCCAGTCCTTTACCAAC
ATCTATTC
>UOGV_1573
CTGGTTTTCGGTGCATGAGCTGGCATAGTGGGCACCGCTCTTAGCCTACTTATCCGAGCTGAACTGAGCCAGCCCGGCTC
CCTCTTGGGCGATGATCAAATTTATAACGTTATCGTTACAGCTCACGCCTTTGTTATAATCTTTTTCATGGTCATACCAA
TCCTAATTGGTGGATTTGGAAACTGATTAGTACCACTAATAATTGGAGCACCAGACATAGCCTTCCCACGAATAAACAAC
ATAAGTTTCTGGCTCCTTCCGCCCTCATTCCTTCTTCTACTAGCATCTGCTGGAGTAGAAGCAGGAGCAGGCACAGGATG
AACTGTTTATCCACCCTTAGCTGGTAACCTAGCCCACGCCGGACCCTCTGTAGACTTAACAATTTTTTCACTCCACCTAG
CAGGTGTCTCTTCGATCCTTGGAGCCATCAACTTCATCACTACTATTCTAAACATGAAGCCACCATCTATAACCCAATAC
CAAACTCCACTTTTCGTTTGATCCGTATTAATTACAGCAGTTCTACTGCTTCTATCACTGCCGGTCCTAGCCGCCGGCAT
TACTATACTACTAACAGATCGAAATCTTAACACCACCTTCTTTGACCCCGCAGGAGGAGGAGACCCAGTCCTTTACCAAC
ACCTATTC
>MZFC_28393
CTGGCATAGTAGGCACCGCTCTTAGCCTACTTATCCGAGCTGAACTGAGTCAGCCTGGCTCCCTCCTGGGCGACGATCAA
ATTTATAACGTTATCGTTACAGCTCACGCCTTTGTTATAATCTTTTTCATGGTTATGCCAATCCTAATTGGTGGATTTGG
AAACTGATTAGTACCACTAATAATTGGAGCACCAGATATAGCCTTCCCACGAATAAACAACATAAGTTTCTGACTTCTTC
CACCTTCATTCCTTCTTCTACTAGCATCTGCTGGAGTAGAAGCAGGAGCAGGCACAGGATGAACCGTTTATCCGCCCTTA
GCTGGTAACCTAGCCCACGCCGGACCCTCTGTAGACTTAACAATTTTTTCACTCCACCTAGCAGGTGTCTCTTCGATCCT
TGGAGCCATCAACTTCATCACTACTATTCTAAACATGAAGCCACCATCTATAACCCAATATCAAACCCCACTTTTCGTTT
GATCCGTGTTAATTACAGCAGTTCTACTGCTTCTATCACTGCCGGTCCTGGCCGCCGGCATCACCATGCTACTAACAGAT
CGAAATCTTAACACCACCTTCTTTGACCCCGCAGGAGGAGGAGACCCAGTCCTTTACCAACACCTATTC
>UOGV_793
CTGGTTTTCGGTGCATGAGCCGGCATAGTGGGCACCGCTCTTAGCCTACTTATCCGAGCTGAACTGAGTCAACCTGGCTC
CCTCTTGGGCGACGATCAAATTTATAACGTTATCGTTACGGCTCACGCCTTTGTTATAATCTTTTTCATGGTTATGCCAA
TCCTAATTGGTGGATTTGGAAACTGATTAGTACCACTAATAATTGGAGCACCAGACATAGCCTTCCCACGAATAAACAAC
ATAAGTTTCTGGCTCCTCCCACCTTCATTCCTTCTTCTACTAGCATCTGCTGGAGTAGAAGCAGGAGCAGGCACAGGATG
AACTGTTTATCCACCCTTAGCTGGCAACCTAGCCCACGCCGGACCCTCTGTAGACTTAACAATTTTTTCACTCCACCTAG
CAGGTGTCTCTTCGATCCTTGGAGCCATCAACTTCATCACTACTATTCTAAACATGAAGCCACCATCTATAACCCAATAT
CAAACCCCACTTTTCGTTTGATCCGTATTAATTACAGCAGTCCTACTGCTTCTATCACTGCCGGTCCTAGCCGCCGGCAT
TACTATGCTACTAACAGATCGAAATCTTAACACCACCTTCTTTGACCCCGCAGGAGGAGGAGACCCAGTCCTTTACCAAC
ACCTATTC
>UTCH_2409
CTGGTTTTCGGTGCATGAGCTGGCATGGTGGGCACCGCTCTTAGCCTGCTTATCCGAGCTGAACTGAGTCAACCCGGCTC
CCTCTTGGGCGACGATCAAATTTATAATGTTATCGTTACGGCTCACGCCTTTGTTATAATCTTTTTCATGGTTATACCAA
TCCTAATTGGTGGATTTGGAAACTGACTAGTACCACTAATAATTGGAGCACCAGACATAGCCTTCCCACGAATAAACAAC
ATAAGTTTCTGGCTCCTTCCACCCTCATTCCTTCTTCTATTAGCATCTGCTGGAGTAGAAGCAGGGGCAGGTACAGGATG
AACTGTTTATCCACCCCTAGCTGGCAACCTAGCCCACGCCGGACCCTCTGTAGATTTAACAATTTTTTCACTCCATTTAG
CAGGTGTCTCTTCAATCCTTGGGGCCATCAACTTCATCACTACTATTCTAAACATGAAACCACCATCTATAACCCAATAT
CAAACCCCACTTTTCGTTTGATCCGTCTTAATTACAGCTGTCCTTCTGCTTCTATCATTACCAGTTCTAGCCGCCGGCAT
TACTATGCTACTAACAGATCGAAATCTTAACACCACCTTCTTTGACCCAGCAGGAGGGGGAGACCCAGTCCTTTACCAAC
ACCTATTC
