# Supplementary material for: The role of Central American barriers in shaping the evolutionary history of the northernmost glassfrog, Hyalinobatrachium fleischmanni (Anura: Centrolenidae)
Source: PeerJ. 2019 Jan 3;7:e6115. doi: 10.7717/peerj.6115 (PMC6321759; doi:10.7717/peerj.6115)
Supplement: Supplemental Information 2 — New fasta sequences of the three mitochondrial genes obtained for Hyalinobatrachium fleischmanni. Sequence names coincides with the information in Table S1. [file peerj-07-6115-s002.zip › H.fleischmanni-16S.fas]

>MZFC_30406
CGCCTCTTGAATAGATATAAGAGGTCCAGCCTGCCCAGTGACCATGTTCAACGGCCGCGGTATCCTAACCGTGCGAAGGT
AGCGTAATCACTTGTTCTTTAAATAAGGACTAGTATGAACGGTTCCACGAGGGTTATACTGTCTCCTCTTTCTAATCAGT
GAAACTAATCTCCCCGTGAAGAAGCGGGAATAAGAATATAAGACGAGAAGACCCTATGGAGCTTTAAACTATAAAGCAAT
TGCCCCTATATAATCAAATTTCAGAAAACCACTATTACCAAGGCAACATGACTCTTAGTTTTAGGTTGGGGTGACCGCGG
AGCAAAAAATAACCTCCACATTGAAAGGAGCCAACTCCTTAGCCGAGAGCCACATCTCCACGCACCAACAAAAAGACAT
TAATTGACCCAATATTTTGATCAACGAACCAAGTTACCCTAGGGATAACAGCGCAATCCACTTCAAGAGCTCCTATCGA
CAAGTGGGTTTACGACCTCGATGTTGGATCAGGGTATCCCGGTGGTGCAGCCGCTACCAAAGGTTCGTTTGTTCAACGAT
TAAAACCC
>AMMH_100
CGCCTCTTGAATAGATATAAGAGGTCCAGCCTGCCCAGTGACCATGTTCAACGGCCGCGGTATCCTAACCGTGCGAAGGT
AGCGTAATCACTTGTTCTTTAAATAAGGACTAGTATGAACGGTTCCACGAGGGTTATACTGTCTCCTCTTTCTAATCAGT
GAAACTAATCTCCCCGTGAAGAAGCGGGAATAAGAATATAAGACGAGAAGACCCTATGGAGCTTTAAACTATAAAGCAAT
TGCCCCTATATAATCAAATTTCAGAAAACCACTATTACCAAGGCAATATGACTCTTAGTTTTAGGTTGGGGTGACCGCGG
AGCAAAAAATAACCTCCACATTGAAAGGAGCCAACTCCTTAGCCGAGAGCTACACCTCCACGCACCAACAAAAAGACAT
TAATTGACCCAATATTTTGATCAACGAACCAAGTTACCCTAGGGATAACAGCGCAATCCACTTCAAGAGCTCCTATCGA
CAAGTGGGTTTACGACCTCGATGTTGGATCAGGGTATCCCGGTGGTGCAGCCGCTACCAAAGGTTCGTTTGTTCAACGAT
TAAAACCC
>AMMH_108
GCGAAGGT
AGCGTAATCACTTGTTCTTTAAATAAGGACTAGTATGAACGGTTCCACGAGGGTTATACTGTCTCCTCTTTCTAATCAGT
GAAACTAATCTCCCCGTGAAGAAGCGGGAATAAGAATATAAGACGAGAAGACCCTATGGAGCTTTAAACTATAAAGCAAT
TGCCCCTATATAATCAAATTTCAGAAAACCACTATTACCAAGGCAATATGACTCTTAGTTTTAGGTTGGGGTGACCGCGG
AGCAAAAAATAACCTCCACATTGAAAGGAGCCAACTCCTTAGCCGAGAGCTACACCTCCACGCACCAACAAAAAGACAT
TAATTGACCCAATATTTTGATCAACGAACCAAGTTACCCTAGGGATAACAGCGCAATCCACTTCAAGAGCTCCTATCGA
CAAGTGGGTTTACGACCTCGATGTTGGATCAGGGTATCCCGGTGGTGCAGCCGCTACCAAAGGTTCGTTTGTTCAACGAT
TAAAACCC
>AMMH_113
CGCCTCTTGAATAGATATAAGAGGTCCAGCCTGCCCAGTGACCATGTTCAACGGCCGCGGTATCCTAACCGTGCGAAGGT
AGCGTAATCACTTGTTCTTTAAATAAGGACTAGTATGAACGGTTCCACGAGGGTTATACTGTCTCCTCTTTCTAATCAGT
GAAACTAATCTCCCCGTGAAGAAGCGGGAATAAGAATATAAGACGAGAAGACCCTATGGAGCTTTAAACTATAAAGCAAT
TGCCCCTATATAATCAAATTTCAGAAAACCACTATTACCAAGGCAATATGACTCTTAGTTTTAGGTTGGGGTGACCGCGG
AGCAAAAAATAACCTCCACATTGAAAGGAGCCAACTCCTTAGCCGAGAGCTACACCTCCACGCACCAACAAAAAGACAT
TAATTGACCCAATATTTTGATCAACGAACCAAGTTACCCTAGGGATAACAGCGCAATCCACTTCAAGAGCTCCTATCGA
CAAGTGGGTTTACGACCTCGATGTTGGATCAGGGTATCCCGGTGGTGCAGCCGCTACCAAAGGTTCGTTTGTTCAACGAT
TAAAACCC
>AMMH_114
CGCCTCTTGAATAGATATAAGAGGTCCAGCCTGCCCAGTGACCATGTTCAACGGCCGCGGTATCCTAACCGTGCGAAGGT
AGCGTAATCACTTGTTCTTTAAATAAGGACTAGTATGAACGGTTCCACGAGGGTTATACTGTCTCCTCTTTCTAATCAGT
GAAACTAATCTCCCCGTGAAGAAGCGGGAATAAGAATATAAGACGAGAAGACCCTATGGAGCTTTAAACTATAAAGCAAT
TGCCCCTATATAATCAAATTTCAGAAAACCACTATTACCAAGGCAATATGACTCTTAGTTTTAGGTTGGGGTGACCGCGG
AGCAAAAAATAACCTCCACATTGAAAGGAGCCAACTCCTTAGCCGAGAGCTACACCTCCACGCACCAACAAAAAGACAT
TAATTGACCCAATATTTTGATCAACGAACCAAGTTACCCTAGGGATAACAGCGCAATCCACTTCAAGAGCTCCTATCGA
CAAGTGGGTTTACGACCTCGATGTTGGATCAGGGTATCCCGGTGGTGCAGCCGCTACCAAAGGTTCGTTTGTTCAACGAT
TAAAACCC
>AMMH_123
CGCCTCTTGAATAGATATAAGAGGTCCAGCCTGCCCAGTGACCATGTTCAACGGCCGCGGTATCCTAACCGTGCGAAGGT
AGCGTAATCACTTGTTCTTTAAATAAGGACTAGTATGAACGGTTCCACGAGGGTTATACTGTCTCCTCTTTCTAATCAGT
GAAACTAATCTCCCCGTGAAGAAGCGGGAATAAGAATATAAGACGAGAAGACCCTATGGAGCTTTAAACTATAAAGCAAT
TGCCCCTATATAATCAAATTTCAGAAAACCACTATTACCAAGGCAATATGACTCTTAGTTTTAGGTTGGGGTGACCGCGG
AGCAAAAAATAACCTCCACATTGAAAGGAGCCAACTCCTTAGCCGAGAGCTACACCTCCACGCACCAACAAAAAGACAT
TAATTGACCCAATATTTTGATCAACGAACCAAGTTACCCTAGGGATAACAGCGCAATCCACTTCAAGAGCTCCTATCGA
CAAGTGGGTTTACGACCTCGATGTTGGATCAGGGTATCCCGGTGGTGCAGCCGCTACCAAAGGTTCGTTTGTTCAACGAT
TAAAACCC
>AMMH_124
CGCCTCTTGAATAGATATAAGAGGTCCAGCCTGCCCAGTGACCATGTTCAACGGCCGCGGTATCCTAACCGTGCGAAGGT
AGCGTAATCACTTGTTCTTTAAATAAGGACTAGTATGAACGGTTCCACGAGGGTTATACTGTCTCCTCTTTCTAATCAGT
GAAACTAATCTCCCCGTGAAGAAGCGGGAATAAGAATATAAGACGAGAAGACCCTATGGAGCTTTAAACTATAAAGCAAT
TGCCCCTATATAATCAAATTTCAGAAAACCACTATTACCAAGGCAATATGACTCTTAGTTTTAGGTTGGGGTGACCGCGG
AGCAAAAAATAACCTCCACATTGAAAGGAGCCAACTCCTTAGCCGAGAGCTACACCTCCACGCACCAACAAAAAGACAT
TAATTGACCCAATATTTTGATCAACGAACCAAGTTACCCTAGGGATAACAGCGCAATCCACTTCAAGAGCTCCTATCGA
CAAGTGGGTTTACGACCTCGATGTTGGATCAGGGTATCCCGGTGGTGCAGCCGCTACCAAAGGTTCGTTTGTTCAACGAT
TAAAACCC
>AMMH_125
CGCCTCTTGAATAGATATAAGAGGTCCAGCCTGCCCAGTGACCATGTTCAACGGCCGCGGTATCCTAACCGTGCGAAGGT
AGCGTAATCACTTGTTCTTTAAATAAGGACTAGTATGAACGGTTCCACGAGGGTTATACTGTCTCCTCTTTCTAATCAGT
GAAACTAATCTCCCCGTGAAGAAGCGGGAATAAGAATATAAGACGAGAAGACCCTATGGAGCTTTAAACTATAAAGCAAT
TGCCCCTATATAATCAAATTTCAGAAAACCACTATTACCAAGGCAATATGACTCTTAGTTTTAGGTTGGGGTGACCGCGG
AGCAAAAAATAACCTCCACATTGAAAGGAGCCAACTCCTTAGCCGAGAGCTACACCTCCACGCACCAACAAAAAGACAT
TAATTGACCCAATATTTTGATCAACGAACCAAGTTACCCTAGGGATAACAGCGCAATCCACTTCAAGAGCTCCTATCGA
CAAGTGGGTTTACGACCTCGA
>AMMH_131
CGCCTCTTGAATAGATATAAGAGGTCCAGCCTGCCCAGTGACCATGTTCAACGGCCGCGGTATCCTAACCGTGCGAAGGT
AGCGTAATCACTTGTTCTTTAAATAAGGACTAGTATGAACGGTTCCACGAGGGTTATACTGTCTCCTCTTTCTAATCAGT
GAAACTAATCTCCCCGTGAAGAAGCGGGAATAAGAATATAAGACGAGAAGACCCTATGGAGCTTTAAACTATAAAGCAAT
TGCCCCTATATAATCAAATTTCAGAAAACCACTATTACCAAGGCAATATGACTCTTAGTTTTAGGTTGGGGTGACCGCGG
AGCAAAAAATAACCTCCACATTGAAAGGAGCCAACTCCTTAGCCGAGAGCTACACCTCCACGCACCAACAAAAAGACAT
TAATTGACCCAATATTTTGATCAACGAACCAAGTTACCCTAGGGATAACAGCGCAATCCACTTCAAGAGCTCCTATCGA
CAAGTGGGTTTACGACCTCGATGTTGGATCAGGGTATCCCGGTGGTGCAGCCGCTACCAAAGGTTCGTTTGTTCAACGAT
TAAAACCC
>AMMH_134
CGCCTCTTGAATAGATATAAGAGGTCCAGCCTGCCCAGTGACCATGTTCAACGGCCGCGGTATCCTAACCGTGCGAAGGT
AGCGTAATCACTTGTTCTTTAAATAAGGACTAGTATGAACGGTTCCACGAGGGTTATACTGTCTCCTTTTTCTAATCAGT
GAAACTAATCTCCCCGTGAAGAAGCGGGAATAAGAATATAAGACGAGAAGACCCTATGGAGCTTTAAACTATAAAGCAAT
TGCCCCTATACAATTAAATTTCAGAAAACCACCACTACCAAGGCAATATGACTCTTAGTTTTAGGTTGGGGTGACCGCGG
AGCAAAAAACAACCTCCACATTGAAAGGAGCCAACTCCTTAGCCGAGAGCTACACCTCCACGCACCAACAAAAAGACAT
TAATTGACCCAATATTTTGATCAACGAACCAAGTTACCCTAGGGATAACAGCGCAATCCACTTCAAGAGCTCCTATCGA
CAAGTGGGTTTACGACCTCGATGTTGGATCAGGGTATCCCGGTGGTGCAGCCGCTACCAAAGGTTCGTTTGTTCAACGAT
TAAAACCC
>AMMH_135
CGCCTCTTGAATAGATATAAGAGGTCCAGCCTGCCCAGTGACCATGTTCAACGGCCGCGGTATCCTAACCGTGCGAAGGT
AGCGTAATCACTTGTTCTTTAAATAAGGACTAGTATGAACGGTTCCACGAGGGTTATACTGTCTCCTTTTTCTAATCAGT
GAAACTAATCTCCCCGTGAAGAAGCGGGAATAAGAATATAAGACGAGAAGACCCTATGGAGCTTTAAACTATAAAGCAAT
TGCCCCTATACAATTAAATTTCAGAAAACCACCACTACCAAGGCAATATGACTCTTAGTTTTAGGTTGGGGTGACCGCGG
AGCAAAAAACAACCTCCACATTGAAAGGAGCCAACTCCTTAGCCGAGAGCTACACCTCCACGCACCAACAAAAAGACAT
TAATTGACCCAATATTTTGATCAACGAACCAAGTTACCCTAGGGATAACAGCGCAATCCACTTCAAGAGCTCCTATCGA
CAAGTGGGTTTACGACCTCGATGTTGGATCAGGGTATCCCGGTGGTGCAGCCGCTACCAAAGGTTCGTTTGTTCAACGAT
TAAAACCC
>IAvH-Am-14757
CGCCTCTTGAATAAATATAAGAGGTCCAGCCTGCCCAGTGACCATGTTCAACGGCCGCGGTATCCTAACCGTGCGAAGGT
AGCGTAATCACTTGTTCTTTAAATAAGGACTAGTATGAACGGCACCACGAAGGTTATACTGTCTCCTCTTTCTAATCAGT
GAAACTAATCTCCCCGTGAAGAAGCGGGAATAAGAATATAAGACGAGAAGACCCTATGGAGCTTTAAACTATAAAGCAAT
TGCCCCAATATAATTAAATTTCAGAAAACCACTACTACCAAGGCAATATGACCCTTAGTTTTAGGTTGGGGTGACCGCGG
AGCAAAAAATAACCTCCACATTGAAAGGAGTTCAACTCCTTAGCCAAGAGCTACACCTCTACGCACCAACAAAAAGACAT
TAATTGACCCAATATTTTGATCAACGAACCAAGTTACCCTAGGGATAACAGCGCAATCCACTTCAAGAGCTCCTATCGA
CAAGTGGGTTTACGACCTCGATGTTGGATCAGGGTATCCCGGTGGTGCAGCCGCTACCAAAGGTTCGTTTGTTCTACGAT
TAAAACCC
>IAvH-Am-14762
CGCCTCTTGAATAAATATAAGAGGTCCAGCCTGCCCAGTGACCATGTTCAACGGCCGCGGTATCCTAACCGTGCGAAGGT
AGCGTAATCACTTGTTCTTTAAATAAGGACTAGTATGAACGGCACCACGAAGGTTATACTGTCTCCTCTTTCTAATCAGT
GAAACTAATCTCCCCGTGAAGAAGCGGGAATAAGAATATAAGACGAGAAGACCCTATGGAGCTTTAAACTATAAAGCAAT
TGCCCCAATATAATTAAATTTCAGAAAACCACTACTACCAAGGCAATATGACCCTTAGTTTTAGGTTGGGGTGACCGCGG
AGCAAAAAATAACCTCCACATTGAAAGGAGTTCAACTCCTTAGCCAAGAGCTACACCTCTACGCACCAACAAAAAGACAT
TAATTGACCCAATATTTTGATCAACGAACCAAGTTACCCTAGGGATAACAGCGCAATCCACTTCAAGAGCTCCTATCGA
CAAGTGGGTTTACGACCTCGATGTTGGATCAGGGTATCCCGGTGGTGCAGCCGCTACCAAAGGTTCGTTTGTTCAACGAT
TAAAAACC
>IAvH-Am-14764
CGCCTCTTGAATAAATATAAGAGGTCCAGCCTGCCCAGTGACCATGTTCAACGGCCGCGGTATCCTAACCGTGCGAAGGT
AGCGTAATCACTTGTTCTTTAAATAAGGACTAGTATGAACGGCACCACGAAGGTTATACTGTCTCCTCTTTCTAATCAGT
GAAACTAATCTCCCCGTGAAGAAGCGGGAATAAGAATATAAGACGAGAAGACCCTATGGAGCTTTAAACTATAAAGCAAT
TGCCCCAATATAATTAAATTTCAGAAAACCACTACTACCAAGGCAATATGACTCTTAGTTTTAGGTTGGGGTGACCGCGG
AGCAAAAAATAACCTCCACATTGAAAGGAGTTCAACTCCTTAGCCAAGAGCTACACCTCTACGCACCAACAAAAAGACAT
TAATTGACCCAATATTTTGATCAACGAACCAAGTTACCCTAGGGATAACAGCGCAATCCACTTCAAGAGCTCCTATCGA
CAAGTGGGTTTACGACCTCGATGTTGGATCAGGGTATCCCGGTGGTGCAGCCGCTACCAAAGGTTCGTTTGTTCAACGAT
TAAAACCC
>IAvH-Am-14765
CGCCTCTTGAATAAATATAAGAGGTCCAGCCTGCCCAGTGACCATGTTCAACGGCCGCGGTATCCTAACCGTGCGAAGGT
AGCGTAATCACTTGTTCTTTAAATAAGGACTAGTATGAACGGCACCACGAAGGTTATACTGTCTCCTCTTTCTAATCAGT
GAAACTAATCTCCCCGTGAAGAAGCGGGAATAAGAATATAAGACGAGAAGACCCTATGGAGCTTTAAACTATAAAGCAAT
TGCCCCAATATAATTAAATTTCAGAAAACCACTACTACCAAGGCAATATGACTCTTAGTTTTAGGTTGGGGTGACCGCGG
AGCAAAAAATAACCTCCACATTGAAAGGAGTTCAACTCCTTAGCCAAGAGCTACACCTCTACGCACCAACAAAAAGACAT
TAATTGACCCAATATTTTGATCAACGAACCAAGTTACCCTAGGGATAACAGCGCAATCCACTTCAAGAGCTCCTATCGA
CAAGTGGGTTTACGACCTCGATGTTGGATCAGGGTATCCCGGTGGTGCAGCCGCTACCAAAGGTTCGTTTGTTCAACGAT
TAAAACCC
>IAvH-Am-14766
CGCCTCTTGAATAAATATAAGAGGTCCAGCCTGCCCAGTGACCATGTTCAACGGCCGCGGTATCCTAACCGTGCGAAGGT
AGCGTAATCACTTGTTCTTTAAATAAGGACTAGTATGAACGGCACCACGAAGGTTATACTGTCTCCTCTTTCTAATCAGT
GAAACTAATCTCCCCGTGAAGAAGCGGGAATAAGAATATAAGACGAGAAGACCCTATGGAGCTTTAAACTATAAAGCAAT
TGCCCCAATATAATTAAATTTCAGAAAACCACTACTACCAAGGCAATATGACTCTTAGTTTTAGGTTGGGGTGACCGCGG
AGCAAAAAATAACCTCCACATTGAAAGGAGTTCAACTCCTTAGCCAAGAGCTACACCTCTACGCACCAACAAAAAGACAT
TAATTGACCCAATATTTTGATCAACGAACCAAGTTACCCTAGGGATAACAGCGCAATCCACTTCAAGAGCTCCTATCGA
CAAGTGGGTTTACGACCTCGATGTTGGATCAGGGTATCCCGGTGGTGCAGCCGCTACCAAAGGTTCGTTTGTTCAACGAT
TAAAACCC
>IAvH-Am-14767
CGCCTCTTGAATAAATATAAGAGGTCCAGCCTGCCCAGTGACCATGTTCAACGGCCGCGGTATCCTAACCGTGCGAAGGT
AGCGTAATCACTTGTTCTTTAAATAAGGACTAGTATGAACGGCACCACGAAGGTTATACTGTCTCCTCTTTCTAATCAGT
GAAACTAATCTCCCCGTGAAGAAGCGGGAATAAAAATATAAGACGAGAAGACCCTATGGAGCTTTAAACTATAAAGCAAT
TGCCCCAATATAATTAAATTTCAGAAAACCACTACTACCAAGGCAATATGACTCTTAGTTTTAGGTTGGGGTGACCGCGG
AGCAAAAAATAACCTCCACATTGAAAGGAGTTCAACTCCTTAGCCAAGAGCTACACCTCTACGCACCAACAAAAAGACAT
TAATTGACCCAATATTTTGATCAACGAACCAAGTTACCCTAGGGATAACAGCGCAATCCACTTCAAGAGCTCCTATCGA
CAAGTGGGTTTACGACCTCGATGTTGGATCAGGGTATCCCGGTGGTGCAGCCGCTACCAAAGGTTCGTTTGTTCAACGAT
TAAAACCC
>IAvH-Am-14768
CGCCTCTTGAATAAATATAAGAGGTCCAGCCTGCCCAGTGACCATGTTCAACGGCCGCGGTATCCTAACCGTGCGAAGGT
AGCGTAATCACTTGTTCTTTAAATAAGGACTAGTATGAACGGCACCACGAAGGTTATACTGTCTCCTCTTTCTAATCAGT
GAAACTAATCTCCCCGTGAAGAAGCGGGAATAAGAATATAAGACGAGAAGACCCTATGGAGCTTTAAACTATAAAGCAAT
TGCCCCAATATAATTAAATTTCAGAAAACCACTACTACCAAGGCAATATGACTCTTAGTTTTAGGTTGGGGTGACCGCGG
AGCAAAAAATAACCTCCACATTGAAAGGAGTTCAACTCCTTAGCCAAGAGCTACACCTCTACGCACCAACAAAAAGACAT
TAATTGACCCAATATTTTGATCAACGAACCAAGTTACCCTAGGGATAACAGCGCAATCCACTTCAAGAGCTCCTATCGA
CAAGTGGGTTTACGACCTCGATGTTGGATCAGGGTATCCCGGTGGTGCAGCCGCTACCAAAGGTTCGTTTGTTCAACGAT
TAAAACCC
>IAvH-Am-14769
CGCCTCTTGAATAAATATAAGAGGTCCAGCCTGCCCAGTGACCATGTTCAACGGCCGCGGTATCCTAACCGTGCGAAGGT
AGCGTAATCACTTGTTCTTTAAATAAGGACTAGTATGAACGGCACCACGAAGGTTATACTGTCTCCTCTTTCTAATCAGT
GAAACTAATCTCCCCGTGAAGAAGCGGGAATAAGAATATAAGACGAGAAGACCCTATGGAGCTTTAAACTATAAAGCAAT
TGCCCCAATATAATTAAATTTCAGAAAACCACTACTACCAAGGCAATATGACTCTTAGTTTTAGGTTGGGGTGACCGCGG
AGCAAAAAATAACCTCCACATTGAAAGGAGTTCAACTCCTTAGCCAAGAGCTACACCTCTACGCACCAACAAAAAGACAT
TAATTGACCCAATATTTTGATCAACGAACCAAGTTACCCTAGGGATAACAGCGCAATCCACTTCAAGAGCTCCTATCGA
CAAGTGGGTTTACGACCTCGATGTTGGATCAGGGTATCCCGGTGGTGCAGCCGCTACCAAAGGTTCGTTTGTTCAACGAT
TAAAACCC
>IAvH-Am-14770
CGCCTCTTGAATAAATATAAGAGGTCCAGCCTGCCCAGTGACCATGTTCAACGGCCGCGGTATCCTAACCGTGCGAAGGT
AGCGTAATCACTTGTTCTTTAAATAAGGACTAGTATGAACGGCACCACGAAGGTTATACTGTCTCCTCTTTCTAATCAGT
GAAACTAATCTCCCCGTGAAGAAGCGGGAATAAGAATATAAGACGAGAAGACCCTATGGAGCTTTAAACTATAAAGCAAT
TGCCCCAATATAATTAAATTTCAGAAAACCACTACTACCAAGGCAATATGACTCTTAGTTTTAGGTTGGGGTGACCGCGG
AGCAAAAAATAACCTCCACATTGAAAGGAGTTCAACTCCTTAGCCAAGAGCTACACCTCTACGCACCAACAAAAAGACAT
TAATTGACCCAATATTTTGATCAACGAACCAAGTTACCCTAGGGATAACAGCGCAATCCACTTCAAGAGCTCCTATCGA
CAAGTGGGTTTACGACCTCGATGTTGGATCAGGGTATCCCGGTGGTGCAGCCGCTACCAAAGGTTCGTTTGTTCAACGAT
TAAAACCC
>AMMH_159
CGCCTCTTGAATAGATATAAGAGGTCCAGCCTGCCCAGTGACCATGTTCAACGGCCGCGGTATCCTAACCGTGCGAAGGT
AGCGTAATCACTTGTTCTTTAAATAAGGACTAGTATGAACGGTTCCACGAGGGTTATACTGTCTCCTCTTTCTAATCAGT
GAAACTAATCTCCCCGTGAAGAAGCGGGAATAAGAATATAAGACGAGAAGACCCTATGGAGCTTTAAACTATAGAGCAAT
TGCCCCTATATAATCAAATTTCAGAAAACCACTATTACCAAGGCAACATGACTCTTAGTTTTAGGTTGGGGTGACCGCGG
AGCAAAAAATAACCTCCACATTGAAAGGAGCCAACTCCTTAGCCGAGAGCCACATCTCCACGCACCAACAAAAAGACAT
TAATTGACCCAATATTTTGATCAACGAACCAAGTTACCCTAGGGATAACAGCGCAATCCACTTCAAGAGCTCCTATCGA
CAAGTGGGTTTACGACCTCGATGTTGGATCAGGGTATCCCGGTGGTGCAGCCGCTACCAAAGGTTCGTTTGTTCAACGAT
TAAAACCC
>AMMH_160
CGCCTCTTGAATAGATATAAGAGGTCCAGCCTGCCCAGTGACCATGTTCAACGGCCGCGGTATCCTAACCGTGCGAAGGT
AGCGTAATCACTTGTTCTTTAAATAAGGACTAGTATGAACGGTTCCACGAGGGTTATACTGTCTCCTCTTTCTAATCAGT
GAAACTAATCTCCCCGTGAAGAAGCGGGAATAAGAATATAAGACGAGAAGACCCTATGGAGCTTTAAACTATAGAGCAAT
TGCCCCTATATAATCAAATTTCAGAAAACCACTATTACCAAGGCAACATGACTCTTAGTTTTAGGTTGGGGTGACCGCGG
AGCAAAAAATAACCTCCACATTGAAAGGAGCCAACTCCTTAGCCGAGAGCCACATCTCCACGCACCAACAAAAAGACAT
TAATTGACCCAATATTTTGATCAACGAACCAAGTTACCCTAGGGATAACAGCGCAATCCACTTCAAGAGCTCCTATCGA
CAAGTGGGTTTACGACCTCGATGTTGGATCAGGGTATCCCGGTGGTGCAGCCGCTACCAAAGGTTCGTTTGTTCAACGAT
TAAAACCC
>AMMH_161
CGCCTCTTGAATAGATATAAGAGGTCCAGCCTGCCCAGTGACCATGTTCAACGGCCGCGGTATCCTAACCGTGCGAAGGT
AGCGTAATCACTTGTTCTTTAAATAAGGACTAGTATGAACGGTTCCACGAGGGTTATACTGTCTCCTCTTTCTAATCAGT
GAAACTAATCTCCCCGTGAAGAAGCGGGAATAAGAATATAAGACGAGAAGACCCTATGGAGCTTTAAACTATAGAGCAAT
TGCCCCTATATAATCAAATTTCAGAAAACCACTATTACCAAGGCAACATGACTCTTAGTTTTAGGTTGGGGTGACCGCGG
AGCAAAAAATAACCTCCACATTGAAAGGAGCCAACTCCTTAGCCGAGAGCCACATCTCCACGCACCAACAAAAAGACAT
TAATTGACCCAATATTTTGATCAACGAACCAAGTTACCCTAGGGATAACAGCGCAATCCACTTCAAGAGCTCCTATCGA
CAAGTGGGTTTACGACCTCGATGTTGGATCAGGGTATCCCGGTGGTGCAGCCGCTACCAAAGGTTCGTTTGTTCAACGAT
TAAAACCC
>CDT_2160
CGCCTCTTGAATAAATATAAGAGGTCCAGCCTGCCCAGTGACCATGTTCAACGGCCGCGGTATCCTAACCGTGCGAAGGT
AGCGTAATCACTTGTTCTTTAAATAAGGACTAGTATGAACGGCACCACGAAGGTTATACTGTCTCCTCTTTCTAATCAGT
GAAACTAATCTCCCCGTGAAGAAGCGGGAATAAGAATATAAGACGAGAAGACCCTATGGAGCTTTAAACTATAAAGCAAT
TGCCCCAATATAATTAAATTTCAGAAAACCACTACTACCAAGGCAATATGACTCTTAGTTTTAGGTTGGGGTGACCGCGG
AGCAAAAAATAACCTCCACATTGAAAGGAGTTCAACTCCTTAGCCAAGAGCTACACCTCTACGCACCAACAAAAAGACAT
TAATTGACCCAATATTTTGATCAACGAACCAAGTTACCCTAGGGATAACAGCGCAATCCACTTCAAGAGCTCCTATCGA
CAAGTGGGTTTACGACCTCGATGTTGGATCAGGGTATCCCGGTGGTGCAGCCGCTACCAAAGGTTCGTTTGTTCAACGAT
TAAAACCC
>CDT_3538
CGCCTCTTGAATAAATATAAGAGGTCCAGCCTGCCCAGTGACCATGTTCAACGGCCGCGGTATCCTAACCGTGCGAAGGT
AGCGTAATCACTTGTTCTTTAAATAAGGACTAGTATGAACGGCACCACGAAGGTTATACTGTCTCCTCTTTCTAATCAGT
GAAACTAATCTCCCCGTGAAGAAGCGGGAATAAGAATATAAGACGAGAAGACCCTATGGAGCTTTAAACTATAAAGCAAT
TGCCCCAATATAATTAAATTTCAGAAAACCACTACTACCAAGGCAATATGACTCTTAGTTTTAGGTTGGGGTGACCGCGG
AGCAAAAAATAACCTCCACATTGAAAGGAGTTCAACTCCTTAGCCAAGAGCTACACCTCTACGCACCAACAAAAAGACAT
TAATTGACCCAATATTTTGATCAACGAACCAAGTTACCCTAGGGATAACAGCGCAATCCACTTCAAGAGCTCCTATCGA
CAAGTGGGTTTACGACCTCGATGTTGGATCAGGGTATCCCGGTGGTGCAGCCGCTACCAAAGGTTCGTTTGTTCAACGAT
TAAAACCC
>CH_10066
CGGGGGGGTGCGAAGGT
AGCGTAATCACTTGTTCTTTAAATAAGGACTAGTATGAACGGCACCACGAAGGTTATACTGTCTCCTCTTTCTAATCAGT
GAAACTAATCTCCCCGTGAAGAAGCGGGAATAAGAATATAAGACGAGAAGACCCTATGGAGCTTTAAACTATAAAGCAAT
TGCCCCAATATAATTAAATTTCAGAAAACCACTACTACCAAGGCAATATGACTCTTAGTTTTAGGTTGGGGTGACCGCGG
AGCAAAAAATAACCTCCACATTGAAAGGAGTTCAACTCCTTAGCCAAGAGCTACACCTCTACGCACCAACAAAAAGACAT
TAATTGACCCAATATTTTGATCAACGAACCAAGTTACCCTAGGGATAACAGCGCAATCCACTTCAAGAGCTCCTATCGA
CAAGTGGGTTTACGACCTCGATGTTGGATCAGGGTATCCCGGTGGTGCAGCCGCTACCAAAGGTTCGTTTGTTCAACGAT
TAAAACCC
>CH_4982
GCGAAGGT
AGCGTAATCACTTGTTCTTTAAATAAGGACTAGTATGAACGGCACCACGAAGGTTATACTGTCTCCTCTTTCTAATCAGT
GAAACTAATCTCCCCGTGAAGAAGCGGGAATAAGAATATAAGACGAGAAGACCCTATGGAGCTTTAAACTATAAAGCAAT
TGCCCCAATATAATTAAATTTCAGAAAACCACTACTACCAAGGCAATATGACTCTTAGTTTTAGGTTGGGGTGACCGCGG
AGCAAAAAATAACCTCCACATTGAAAGGAGTTCAACTCCTTAGCCAAGAGCTACACCTCTACGCACCAACAAAAAGACAT
TAATTGACCCAATATTTTGATCAACGAACCAAGTTACCCTAGGGATAACAGCGCAATCCACTTCAAGAGCTCCTATCGA
CAAGTGGGTTTACGACCTCGATGTTGGATCAGGGTATCCCGGTGGTGCAGCCGCTACCAAAGGTTCGTTTGTTCAACGAT
TAAAACCC
>CH_5056
GCGAAGGT
AGCGTAATCACTTGTTCTTTAAATAAGGACTAGTATGAACGGCACCACGAAGGTTATACTGTCTCCTCTTTCTAATCAGT
GAAACTAATCTCCCCGTGAAGAAGCGGGAATAAGAATATAAGACGAGAAGACCCTATGGAGCTTTAAACTATAAAGCAAT
TGCCCCAATATAATTAAATTTCAGAAAACCACTACTACCAAGGCAATATGACTCTTAGTTTTAGGTTGGGGTGACCGCGG
AGCAAAAAATAACCTCCACATTGAAAGGAGTTCAACTCCTTAGCCAAGAGCTACACCTCTACGCACCAACAAAAAGACAT
TAATTGACCCAATATTTTGATCAACGAACCAAGTTACCCTAGGGATAACAGCGCAATCCACTTCAAGAGCTCCTATCGA
CAAGCGGGTTTACGACCTCGATGTTGGATCAGGGTATCCCGGTGGTGCAGCCGCTACCAAAGGTTCGTTTGTTCAACGAT
TAAAACCC
>CH_6118
CGCCTCTTGAATGAATATAAGAGGTCCAGCCTGCCCAGTGACCATGTTCAACGGCCGCGGTATCCTAACCGTGCGAAGGT
AGCGTAATCACTTGTTCTTTAAATAAGGACTAGTATGAACGGCACCACGAAGGTTATACTGTCTCCTCTTTCTAATCAGT
GAAACTAATCTCCCCGTGAAGAAGCGGGAATAAGAATATAAGACGAGAAGACCCTATGGAGCTTTAAACTATAAAGCAAT
TGCCCCAATATAATTAAATTTCAGAAAATCACTACTACCAAGGCAATATGACTCTTAGTTTTAGGTTGGGGTGACCGCGG
AGCAAAAAATAACCTCCACATTGAAAGGAATCAACTCCTTAGCCAAGAGCTACACCTCTACGCACCAACAAAAAGACAT
TAATTGACCCAATATTTTGATCAACGAACCAAGTTACCCTAGGGATAACAGCGCAATCCACTTCAAGAGCTCCTATCGA
CAAGTGGGTTTACGACCTCGATGTTGGATCAGGGTATCCCGGTGGTGCAGCCGCTACCAAAGGTTCGTTTGTTCAACGAT
TAAAACCC
>CH_6542
CGCCTCTTGAATGAATATAAGAGGTCCAGCCTGCCCAGTGACCATGTTCAACGGCCGCGGTATCCTAACCGTGCGAAGGT
AGCGTAATCACTTGTTCTTTAAATAAGGACTAGTATGAACGGCACCACGAAGGTTATACTGTCTCCTCTTTCTAATCAGT
GAAACTAATCTCCCCGTGAAGAAGCGGGAATAAGAATATAAGACGAGAAGACCCTATGGAGCTTTAAACTATAAAGCAAT
TGCCCCAATATAATTAAATTTCAGAAAATCACTACTATCAAGGCAATATGACTCTTAGTTTTAGGTTGGGGTGACCGCGG
AGCAAAAAATAACCTCCACATTGAAAGGAATCAACTCCTTAGCCAAGAGCTACACCTCTACGCACCAACAAAAAGACAT
TAATTGACCCAATATTTTGATCAACGAACCAAGTTACCCTAGGGATAACAGCGCAATCCACTTCAAGAGCTCCTATCGA
CAAGTGGGTTTACGACCTCGATGTTGGATCAGGGTATCCCGGTGGTGCAGCCGCTACCAAAGGTTCGTTTGTTCAACGAT
TAAAACCC
>CH_6640
CGCCTCTTGAATGAATATAAGAGGTCCAGCCTGCCCAGTGACCATGTTCAACGGCCGCGGTATCCTAACCGTGCGAAGGT
AGCGTAATCACTTGTTCTTTAAATAAGGACTAGTATGAACGGCACCACGAAGGTTATACTGTCTCCTCTTTCTAATCAGT
GAAACTAATCTCCCCGTGAAGAAGCGGGAATAAGAATATAAGACGAGAAGACCCTATGGAGCTTTAAACTATAAAGCAAT
TGCCCCAATATAATTAAATTTCAGAAAATCACTACTATCAAGGCAATATGACTCTTAGTTTTAGGTTGGGGTGACCGCGG
AGCAAAAAATAACCTCCACATTGAAAGGAATCAACTCCTTAGCCAAGAGCTACACCTCTACGCACCAACAAAAAGACAT
TAATTGACCCAATATTTTGATCAACGAACCAAGTTACCCTAGGGATAACAGCGCAATCCACTTCAAGAGCTCCTATCGA
CAAGTGGGTTTACGACCTCGATGTTGGATCAGGGTATCCCGGTGGTGCAGCCGCTACCAAAGGTTCGTTTGTTCAACGAT
TAAAACCC
>CH_7754
CCGGGGCGTGCGAAGGT
AGCGTAATCACTTGTTCTTTAAATAAGGACTAGTATGAACGGCACCACGAAGGTTATACTGTCTCCTCTTTCTAATCAGT
GAAACTAATCTCCCCGTGAAGAAGCGGGAATAAGAATATAAGACGAGAAGACCCTATGGAGCTTTAAACTATAAAGCAAT
TGCCCCAATATAATTAAATTTCAGAAAACCACTACTACCAAGGCAATATGACTCTTAGTTTTAGGTTGGGGTGACCGCGG
AGCAAAAAATAACCTCCACATTGAAAGGAGTTCAACTCCTTAGCCAAGAGCTACACCTCTACGCACCAACAAAAAGACAT
TAATTGACCCAATATTTTGATCAACGAACCAAGTTACCCTAGGGATAACAGCGCAATCCACTTCAAGAGCTCCTATCGA
CAAGTGGGTTTACGACCTCGATGTTGGATCAGGGTATCCCGGTGGTGCAGCCGCTACCAAAGGTTCGTTTGTTCAACGAT
TAAAACCC
>MZFC_30403
CGCCTCTTGAATAGATATAAGAGGTCCAGCCTGCCCAGTGACCATGTTCAACGGCCGCGGTATCCTAACCGTGCGAAGGT
AGCGTAATCACTTGTTCTTTAAATAAGGACTAGTATGAACGGTTCCACGAGGGTTATACTGTCTCCTCTTTCTAATCAGT
GAAACTAATCTCCCCGTGAAGAAGCGGGAATAAGAATATAAGACGAGAAGACCCTATGGAGCTTTAAACTATAAAGCAAT
TGCCCCTATATAATCAAATTTCAGAAAACCACTATTACCAAGGCAACATGACTCTTAGTTTTAGGTTGGGGTGACCGCGG
AGCAAAAAATAACCTCCACATTGAAAGGAGCCAACTCCTTAGCCGAGAGCCACATCTCCACGCACCAACAAAAAGACAT
TAATTGACCCAATATTTTGATCAACGAACCAAGTTACCCTAGGGATAACAGCGCAATCCACTTCAAGAGCTCCTATCGA
CAAGTGGGTTTACGACCTCGATGTTGGATCAGGGTATCCCGGTGGTGCAGCCGCTACCAAAGGTTCGTTTGTTCAACGAT
TAAAACCC
>MZFC_30404
CGCCTCTTGAATAGATATAAGAGGTCCAGCCTGCCCAGTGACCATGTTCAACGGCCGCGGTATCCTAACCGTGCGAAGGT
AGCGTAATCACTTGTTCTTTAAATAAGGACTAGTATGAACGGTTCCACGAGGGTTATACTGTCTCCTCTTTCTAATCAGT
GAAACTAATCTCCCCGTGAAGAAGCGGGAATAAGAATATAAGACGAGAAGACCCTATGGAGCTTTAAACTATAAAGCAAT
TGCCCCTATATAATCAAATTTCAGAAAACCACTATTACCAAGGCAACATGACTCTTAGTTTTAGGTTGGGGTGACCGCGG
AGCAAAAAATAACCTCCACATTGAAAGGAGCCAACTCCTTAGCCGAGAGCCACACCTCCACGCACCAACAAAAAGACAT
TAATTGACCCAATATTTTGATCAACGAACCAAGTTACCCTAGGGATAACAGCGCAATCCACTTCAAGAGCTCCTATCGA
CAAGTGGGTTTACGACCTCGA
>MZFC_30103
CGCCTCTTGAATAGATATAAGAGGTCCAGCCTGCCCAGTGACCATGTTCAACGGCCGCGGTATCCTAACCGTGCGAAGGT
AGCGTAATCACTTGTTCTTTAAATAAGGACTAGTATGAACGGTTCCACGAGGGTTATACTGTCTCCTCTTTCTAATCAGT
GAAACTAATCTCCCCGTGAAGAAGCGGGAATAAGAATATAAGACGAGAAGACCCTATGGAGCTTTAAACTATAAAGCAAT
TGCCCCTATATAATCAAATTTCAGAAAACCACTATTACCAAGGCAATATGACTCTTAGTTTTAGGTTGGGGTGACCGCGG
AGCAAAAAATAACCTCCACATTGAAAGGAGCCAACTCCTTAGCCGAGAGCTACACCTCCACGCACCAACAAAAAGACAT
TAATTGACCCAATATTTTGATCAACGAACCAAGTTACCCTAGGGATAACAGCGCAATCCACTTCAAGAGCTCCTATCGA
CAAGTGGGTTTACGACCTCGATGTTGGATCAGGGTATCCCGGTGGTGCAGCCGCTACCAAAGGTTCGTTTGTTCAACGAT
TAAAACCC
>MZFC_30104
AATCACTTGTTCTTTAAATAAGGACTAGTATGAACGGTTCCACGAGGGTTATACTGTCTCCTCTTTCTAATCAGT
GAAACTAATCTCCCCGTGAAGAAGCGGGAATAAGAATATAAGACGAGAAGACCCTATGGAGCTTTAAACTATAAAGCAAT
TGCCCCTATATAATCAAATTTCAGAAAACCACTATTACCAAGGCAATATGACTCTTAGTTTTAGGTTGGGGTGACCGCGG
AGCAAAAAATAACCTCCACATTGAAAGGAGCCAACTCCTTAGCCGAGAGCTACACCTCCACGCACCAACAAAAAGACAT
TAATTGACCCAATATTTTGATCAACGAACCAAGTTACCCTAGGGATAACAGCGCAATCCACTTCAAGAGCTCCTATCGA
CAAGTGGGTTTACGACCTCGATGTTGGATCAGGGTATCCCGGTGGTGCAGCCGCTACCAAAGGTTCGTTTGTTCAACGAT
TAAAACCC
>CRVA_1973
GTAGCGTAATCACTTGTTCTTTAAATAAGGACTAGTATGAACGGTTCCACGAAGGTTATACTGTCTCCTCTTTCTAATCAGT
GAAACTAATCTCCCCGTGAAGAAGCGGGAATAAGAATATAAGACGAGAAGACCCTATGGAGCTTTAAACTATAAAGCAAT
TGCCCCCATATAATCAAATTTCAGAAGACCACTACTACCAAGGCAATATGACTCTTAGTTTTAGGTTGGGGTGACCGCGG
AGCAAAAAATAACCTCCACATTGAAAGGAGCCAACTCCTTAGCCGAGAGCTACACCTCCACGCACCAACAAAAAGACAT
TAATTGACCCAATATTTTGATCAACGAACCAAGTTACCCTAGGGATAACAGCGCAATCCACTTCAAGAGCTCCTATCGA
CAAGTGGGTTTACGACCTCGATGTTGGATCAGGGTATCCCGGTGGTGCAGCCGCTACCAAAGGTTCGTTTGTTCAACGAT
TAAAACCC
>CRVA_1974
CGCCTCTTGAATAAATATAAGAGGTCCAGCCTGCCCAGTGACCATGTTCAACGGCCGCGGTATCCTAACCGTGCGAAGGT
AGCGTAATCACTTGTTCTTTAAATAAGGACTAGTATGAACGGTTCCACGAAGGTTATACTGTCTCCTCTTTCTAATCAGT
GAAACTAATCTCCCCGTGAAGAAGCGGGAATAAGAATATAAGACGAGAAGACCCTATGGAGCTTTAAACTATAAAGCAAT
TGCCCCCATATAATCAAATTTCAGAAGACCACTACTACCAAGGCAATATGACTCTTAGTTTTAGGTTGGGGTGACCGCGG
AGCAAAAAATAACCTCCACATTGAAAGGAGCCAACTCCTTAGCCGAGAGCTACACCTCCACGCACCAACAAAAAGACAT
TAATTGACCCAATATTTTGATCAACGAACCAAGTTACCCTAGGGATAACAGCGCAATCCACTTCAAGAGCTCCTATCGA
CAAGTGGGTTTACGACCTCGATGTTGGATCAGGGTATCCCGGTGGTGCAGCCGCTACCAAAGGTTCGTTTGTTCAACGAT
TAAAACCC
>CRVA_2017
CGCCTCTTGAATAGATATAAGAGGTCCAGCCTGCCCAGTGACCATGTTCAACGGCCGCGGTATCCTAACCGTGCGAAGGT
AGCGTAATCACTTGTTCTTTAAATAAGGACTAGTATGAACGGTTCCACGAGGGTTATACTGTCTCCTCTTTCTAATCAGT
GAAACTAATCTCCCCGTGAAGAAGCGGGAATAAGAATATAAGACGAGAAGACCCTATGGAGCTTTAAACTATAAAGCAAT
TGCCCCTATATAATCAAATTTCAGAAAACCACTATTACCAAGGCAACATGACTCTTAGTTTTAGGTTGGGGTGACCGCGG
AGCAAAAAATAACCTCCACATTGAAAGGAGCCAACTCCTTAGCCGAGAGCCACATCTCCACGCACCAACAAAAAGACAT
TAATTGACCCAATATTTTGATCAACGAACCAAGTTACCCTAGGGATAACAGCGCAATCCACTTCAAGAGCTCCTATCGA
CAAGTGGGTTTACGACCTCGATGTTGGATCAGGGTATCCCGGTGGTGCAGCCGCTACCAAAGGTTCGTTTGTTCAACGAT
TAAAACCC
>CRVA_2018
CGCCTCTTGAATAGATATAAGAGGTCCAGCCTGCCCAGTGACCATGTTCAACGGCCGCGGTATCCTAACCGTGCGAAGGT
AGCGTAATCACTTGTTCTTTAAATAAGGACTAGTATGAACGGTTCCACGAGGGTTATACTGTCTCCTCTTTCTAATCAGT
GAAACTAATCTCCCCGTGAAGAAGCGGGAATAAGAATATAAGACGAGAAGACCCTATGGAGCTTTAAACTATAAAGCAAT
TGCCCCTATATAATCAAATTTCAGAAAACCACTATTACCAAGGCAACATGACTCTTAGTTTTAGGTTGGGGTGACCGCGG
AGCAAAAAATAACCTCCACATTGAAAGGAGCCAACTCCTTAGCCGAGAGCCACATCTCCACGCACCAACAAAAAGACAT
TAATTGACCCAATATTTTGATCAACGAACCAAGTTACCCTAGGGATAACAGCGCAATCCACTTCAAGAGCTCCTATCGA
CAAGTGGGTTTACGACCTCGATGTTGGATCAGGGTATCCCGGTGGTGCAGCCGCTACCAAAGGTTCGTTTGTTCAACGAT
TAAAACCC
>CRVA_2759
CGCCTCTTGAATAGATATAAGAGGTCCAGCCTGCCCAGTGACCATGTTCAACGGCCGCGGTATCCTAACCGTGCGAAGGT
AGCGTAATCACTTGTTCTTTAAATAAGGACTAGTATGAACGGTTCCACGAGGGTTATACTGTCTCCTCTTTCTAATCAGT
GAAACTAATCTCCCCGTGAAGAAGCGGGAATAAGAATATAAGACGAGAAGACCCTATGGAGCTTTAAACTATAAAGCAAT
TGCCCCTATATAATCAAATTTCAGAAAACCACTATTACCAAGGCAACATGACTCTTAGTTTTAGGTTGGGGTGACCGCGG
AGCAAAAAATAACCTCCACATTGAAAGGAGCCAACTCCTTAGCCGAGAGCCACATCTCCACGCACCAACAAAAAGACAT
TAATTGACCCAATATTTTGATCAACGAACCAAGTTACCCTAGGGATAACAGCGCAATCCACTTCAAGAGCTCCTATCGA
CAAGTGGGTTTACGACCTCGATGTTGGATCAGGGTATCCCGGTGGTGCAGCCGCTACCAAAGGTTCGTTTGTTCAACGAT
TAAAACCC
>CRVA_2760
GTAGCGTAATCACTTGTTCTTTAAATAAGGACTAGTATGAACGGTTCCACGAGGGTTATACTGTCTCCTCTTTCTAATCAGT
GAAACTAATCTCCCCGTGAAGAAGCGGGAATAAGAATATAAGACGAGAAGACCCTATGGAGCTTTAAACTATAAAGCAAT
TGCCCCTATATAATCAAATTTCAGAAAACCACTATTACCAAGGCAACATGACTCTTAGTTTTAGGTTGGGGTGACCGCGG
AGCAAAAAATAACCTCCACATTGAAAGGAGCCAACTCCTTAGCCGAGAGCCACATCTCCACGCACCAACAAAAAGACAT
TAATTGACCCAATATTTTGATCAACGAACCAAGTTACCCTAGGGATAACAGCGCAATCCACTTCAAGAGCTCCTATCGA
CAAGTGGGTTTACGACCTCGATGTTGGATCAGGGTATCCCGGTGGTGCAGCCGCTACCAAAGGTTCGTTTGTTCAACGAT
TAAAACCC
>CRVA_2767
CGCCTCTTGAATAGATATAAGAGGTCCAGCCTGCCCAGTGACCATGTTCAACGGCCGCGGTATCCTAACCGTGCGAAGGT
AGCGTAATCACTTGTTCTTTAAATAAGGACTAGTATGAACGGTTCCACGAGGGTTATACTGTCTCCTCTTTCTAATCAGT
GAAACTAATCTCCCCGTGAAGAAGCGGGAATAAGAATATAAGACGAGAAGACCCTATGGAGCTTTAAACTATAAAGCAAT
TGCCCCTATATAATCAAATTTCAGAAAACCACTATTACCAAGGCAACATGACTCTTAGTTTTAGGTTGGGGTGACCGCGG
AGCAAAAAATAACCTCCACATTGAAAGGAGCCAACTCCTTAGCCGAGAGCCACATCTCCACGCACCAACAAAAAGACAT
TAATTGACCCAATATTTTGATCAACGAACCAAGTTACCCTAGGGATAACAGCGCAATCCACTTCAAGAGCTCCTATCGA
CAAGTGGGTTTACGACCTCGATGTTGGATCAGGGTATCCCGGTGGTGCAGCCGCTACCAAAGGTTCGTTTGTTCAACGAT
TAAAACCC
>CRVA_3166
CGCCTCTTGAATAGATATAAGAGGTCCAGCCTGCCCAGTGACCATGTTCAACGGCCGCGGTATCCTAACCGTGCGAAGGT
AGCGTAATCACTTGTTCTTTAAATAAGGACTAGTATGAACGGTTCCACGAGGGTTATACTGTCTCCTCTTTCTAATCAGT
GAAACTAATCTCCCCGTGAAGAAGCGGGAATAAGAATATAAGACGAGAAGACCCTATGGAGCTTTAAACTATAAAGCAAT
TGCCCCTATATAATCAAATTTCAGAAAACCACTATTACCAAGGCAACATGACTCTTAGTTTTAGGTTGGGGTGACCGCGG
AGCAAAAAATAACCTCCACATTGAAAGGAGCCAACTCCTTAGCCGAGAGCCACATCTCCACGCACCAACAAAAAGACAT
TAATTGACCCAATATTTTGATCAACGAACCAAGTTACCCTAGGGATAACAGCGCAATCCACTTCAAGAGCTCCTATCGA
CAAGTGGGTTTACGACCTCGATGTTGGATCAGGGTATCCCGGTGGTGCAGCCGCTACCAAAGGTTCGTTTGTTCAACGAT
TAAAACCC
>CRVA_3167
CGCCTCTTGAATAGATATAAGAGGTCCAGCCTGCCCAGTGACCATGTTCAACGGCCGCGGTATCCTAACCGTGCGAAGGT
AGCGTAATCACTTGTTCTTTAAATAAGGACTAGTATGAACGGTTCCACGAGGGTTATACTGTCTCCTCTTTCTAATCAGT
GAAACTAATCTCCCCGTGAAGAAGCGGGAATAAGAATATAAGACGAGAAGACCCTATGGAGCTTTAAACTATAAAGCAAT
TGCCCCTATATAATCAAATTTCAGAAAACCACTATTACCAAGGCAACATGACTCTTAGTTTTAGGTTGGGGTGACCGCGG
AGCAAAAAATAACCTCCACATTGAAAGGAGCCAACTCCTTAGCCGAGAGCCACATCTCCACGCACCAACAAAAAGACAT
TAATTGACCCAATATTTTGATCAACGAACCAAGTTACCCTAGGGATAACAGCGCAATCCACTTCAAGAGCTCCTATCGA
CAAGTGGGTTTACGACCTCGATGTTGGATCAGGGTATCCCGGTGGTGCAGCCGCTACCAAAGGTTCGTTTGTTCAACGAT
TAAAACCC
>CRVA_3194
CGCCTCTTGAATAAATATAAGAGGTCCAGCCTGCCCAGTGACCATGTTCAACGGCCGCGGTATCCTAACCGTGCGAAGGT
AGCGTAATCACTTGTTCTTTAAATAAGGACTAGTATGAACGGTTCCACGAAGGTTATACTGTCTCCTCTTTCTAATCAGT
GAAACTAATCTCCCCGTGAAGAAGCGGGAATAAGAATATAAGACGAGAAGACCCTATGGAGCTTTAAACTATAAAGCAAT
TGCCCCCATATAATCAAATTTCAGAAGACCACTACTACCAAGGCAATATGACTCTTAGTTTTAGGTTGGGGTGACCGCGG
AGCAAAAAATAACCTCCACATTGAAAGGAGCCAACTCCTTAGCCGAGAGCTACACCTCCACGCACCAACAAAAAGACAT
TAATTGACCCAATATTTTGATCAACGAACCAAGTTACCCTAGGGATAACAGCGCAATCCACTTCAAGAGCTCCTATCGA
CAAGTGGGTTTACGACCTCGATGTTGGATCAGGGTATCCCGGTGGTGCAGCCGCTACCAAAGGTTCGTTTGTTCAACGAT
TAAAACCC
>CRVA_3467
CGCCTCTTGAATAGATATAAGAGGTCCAGCCTGCCCAGTGACCATGTTCAACGGCCGCGGTATCCTAACCGTGCGAAGGT
AGCGTAATCACTTGTTCTTTAAATAAGGACTAGTATGAACGGTTCCACGAGGGTTATACTGTCTCCTCTTTCTAATCAGT
GAAACTAATCTCCCCGTGAAGAAGCGGGAATAAGAATATAAGACGAGAAGACCCTATGGAGCTTTAAACTATAAAGCAAT
TGCCCCTATATAATCAAATTTCAGAAAACCACTATTACCAAGGCAACATGACTCTTAGTTTTAGGTTGGGGTGACCGCGG
AGCAAAAAATAACCTCCACATTGAAAGGAGCCAACTCCTTAGCCGAGAGCCACATCTCCACGCACCAACAAAAAGACAT
TAATTGACCCAATATTTTGATCAACGAACCAAGTTACCCTAGGGATAACAGCGCAATCCACTTCAAGAGCTCCTATCGA
CAAGTGGGTTTACGACCTCGATGTTGGATCAGGGTATCCCGGTGGTGCAGCCGCTACCAAAGGTTCGTTTGTTCAACGAT
TAAAACCC
>AMMH_121
CGCCTCTTGAATAGATATAAGAGGTCCAGCCTGCCCAGTGACCATGTTCAACGGCCGCGGTATCCTAACCGTGCGAAGGT
AGCGTAATCACTTGTTCTTTAAATAAGGACTAGTATGAACGGTTCCACGAGGGTTATACTGTCTCCTCTTTCTAATCAGT
GAAACTAATCTCCCCGTGAAGAAGCGGGAATAAGAATATAAGACGAGAAGACCCTATGGAGCTTTAAACTATAAAGCAAT
TGCCCCTATATAATCAAATTTCAGAAAACCACTATTACCAAGGCAACATGACTCTTAGTTTTAGGTTGGGGTGACCGCGG
AGCAAAAAATAACCTCCACATTGAAAGGAGCCAACTCCTTAGCCGAGAGCCACATCTCCACGCACCAACAAAAAGACAT
TAATTGACCCAATATTTTGATCAACGAACCAAGTTACCCTAGGGATAACAGCGCAATCCACTTCAAGAGCTCCTATCGA
CAAGTGGGTTTACGACCTCGATGTTGGATCAGGGTATCCCGGTGGTGCAGCCGCTACCAAAGGTTCGTTTGTTCAACGAT
TAAAACCC
>AMMH_122
CGCCTCTTGGATAGATATAAGAGGTCCAGCCTGCCCAGTGACCATGTTCAACGGCCGCGGTATCCTAACCGTGCGAAGGT
AGCGTAATCACTTGTTCTTTAAATAAGGACTAGTATGAACGGTTCCACGAGGGTTATACTGTCTCCTCTTTCTAATCAGT
GAAACTAATCTCCCCGTGAAGAAGCGGGAATAAGAATATAAGACGAGAAGACCCTATGGAGCTTTAAACTATAAAGCAAT
TGCCCCTATATAATCAAATTTCAGAAAACCACTATTACCAAGGCAACATGACTCTTAGTTTTAGGTTGGGGTGACCGCGG
AGCAAAAAATAACCTCCACATTGAAAGGAGCCAACTCCTTAGCCGAGAGCCACATCTCCACGCACCAACAAAAAGACAT
TAATTGACCCAATATTTTGATCAACGAACCAAGTTACCCTAGGGATAACAGCGCAATCCACTTCAAGAGCTCCTATCGA
CAAGTGGGTTTACGACCTCGATGTTGGATCAGGGTATCCCGGTGGTGCAGCCGCTACCAAAGGTTCGTTTGTTCAACGAT
TAAAACCC
>AMMH_136
CGCCTCTTGAATAGATATAAGAGGTCCAGCCTGCCCAGTGACCATGTTCAACGGCCGCGGTATCCTAACCGTGCGAAGGT
AGCGTAATCACTTGTTCTTTAAATAAGGACTAGTATGAACGGTTCCACGAGGGTTATACTGTCTCCTCTTTCTAATCAGT
GAAACTAATCTCCCCGTGAAGAAGCGGGAATAAGAATATAAGACGAGAAGACCCTATGGAGCTTTAAACTATAAAGCAAT
TGCCCCTATATAATCAAATTTCAGAAAACCACTATTACCAAGGCAACATGACTCTTAGTTTTAGGTTGGGGTGACCGCGG
AGCAAAAAATAACCTCCACATTGAAAGGAGCCAACTCCTTAGCCGAGAGCCACATCTCCACGCACCAACAAAAAGACAT
TAATTGACCCAATATTTTGATCAACGAACCAAGTTACCCTAGGGATAACAGCGCAATCCACTTCAAGAGCTCCTATCGA
CAAGTGGGTTTACGACCTCGATGTTGGATCAGGGTATCCCGGTGGTGCAGCCGCTACCAAAGGTTCGTTTGTTCAACGAT
TAAAACCC
>IAvH-Am_10258
CGCCTCTTGAATAAATATAAGAGGTCCAGCCTGCCCAGTGACCATGTTCAACGGCCGCGGTATCCTAACCGTGCGAAGGT
AGCGTAATCACTTGTTCTTTAAATAAGGACTAGTATGAACGGCACCACGAAGGTTATACTGTCTCCTCTTTCTAATCAGT
GAAACTAATCTCCCCGTGAAGAAGCGGGAATAAGAATATAAGACGAGAAGACCCTATGGAGCTTTAAACTATAAAGCAAT
TGCCCCAATATAATTAAATTTCAGAAAACCACTACTACCAAGGCAATATGACTCTTAGTTTTAGGTTGGGGTGACCGCGG
AGCAAAAAATAACCTCCACATTGAAAGGAGTTCAACTCCTTAGCCAAGAGCTACACCTCTACGCACCAACAAAAAGACAT
TAATTGACCCAATATTTTGATCAACGAACCAAGTTACCCTAGGGATAACAGCGCAATCCACTTCAAGAGCTCCTATCGA
CAAGTGGGTTTACGACCTCGATGTTGGATCAGGGTATCCCGGTGGTGCAGCCGCTACCAAAGGTTCGTTTGTTCAACGAT
TAAAACCC
>JAC_25612
CGCCTCTTGAATAGATATAAGAGGTCCAGCCTGCCCAGTGACCATGTTCAACGGCCGCGGTATCCTAACCGTGCGAAGGT
AGCGTAATCACTTGTTCTTTAAATAAGGACTAGTATGAACGGTTCCACGAGGGTTATACTGTCTCCTTTTTCTAATCAGT
GAAACTAATCTCCCCGTGAAGAAGCGGGAATAAGAATATAAGACGAGAAGACCCTATGGAGCTTTAAACTATAAAGCAAT
TGCCCCTATACAATTAAATTTCAGAAAACCACCACTACCAAGGCAATATGACTCTTAGTTTTAGGTTGGGGTGACCGCGG
AGCAAAAAACAACCTCCACATTGAAAGGAGCCAACTCCTTAGCCGAGAGCTACACCTCCACGCACCAACAAAAAGACAT
TAATTGACCCAATATTTTGATCAACGAACCAAGTTACCCTAGGGATAACAGCGCAATCCACTTCAAGAGCTCCTATCGA
CAAGTGGGTTTACGACCTCGATGTTGGATCAGGGTATCCCGGTGGTGCAGCCGCTACCAAAGGTTCGTTTGTTCAACGAT
TAAAACCC
>MZFC_15718
GGCCGCGGTATCCTAACCGTGCGAAGGT
AGCGTAATCACTTGTTCTTTAAATAAGGACTAGTATGAACGGCTCCACGAGGGTTATACTGTCTCCTCTTTCTAATCAGT
GAAACTAATCTCCCCGTGAAGAAGCGGGAATAAGAATATAAGACGAGAAGACCCTATGGAGCTTTAAACTATAAAGCAAT
TGCCCCTATATAATCAAATTTCAGAAAACCACTATTACCAAGGCAATATGACTCTTAGTTTTAGGTTGGGGTGACCGCGG
AGCAAAAAATAACCTCCACATTGAAAGGAGCCAACTCCTTAGCCGAGAGCTACACCTCCACGCACCAACAAAAAGACAT
TAATTGACCCAATATTTTGATCAACGAACCAAGTTACCCTAGGGATAACAGCGCAATCCACTTCAAGAGCTCCTATCGA
CAAGTGGGTTTACGACCTCGATGTTGGATCAGGGTATCCCGGTGGTGCAGCCGCTACCAAAGGTTCGTTTGTTCAACGAT
TAAAACCC
>MZFC_15717
CGCCTCTTGAATAGATATAAGAGGTCCAGCCTGCCCAGTGACCATGTTCAACGGCCGCGGTATCCTAACCGTGCGAAGGT
AGCGTAATCACTTGTTCTTTAAATAAGGACTAGTATGAACGGCTCCACGAGGGTTATACTGTCTCCTCTTTCTAATCAGT
GAAACTAATCTCCCCGTGAAGAAGCGGGAATAAGAATATAAGACGAGAAGACCCTATGGAGCTTTAAACTATAAAGCAAT
TGCCCCTATATAATCAAATTTCAGAAAACCACTATTACCAAGGCAATATGACTCTTAGTTTTAGGTTGGGGTGACCGCGG
AGCAAAAAATAACCTCCACATTGAAAGGAGCCAACTCCTTAGCCGAGAGCTACACCTCCACGCACCAACAAAAAGACAT
TAATTGACCCAATATTTTGATCAACGAACCAAGTTACCCTAGGGATAACAGCGCAATCCACTTCAAGAGCTCCTATCGA
CAAGTGGGTTTACGACCTCGATGTTGGATCAGGGTATCCCGGTGGTGCAGCCGCTACCAAAGGTTCGTTTGTTCAACGAT
TAAAACCC
>MZFC_15719
CGCCTCTTGAATAGATATAAGAGGTCCAGCCTGCCCAGTGACCATGTTCAACGGCCGCGGTATCCTAACCGTGCGAAGGT
AGCGTAATCACTTGTTCTTTAAATAAGGACTAGTATGAACGGTTCCACGAGGGTTATACTGTCTCCTCTTTCTAATCAGT
GAAACTAATCTCCCCGTGAAGAAGCGGGAATAAGAATATAAGACGAGAAGACCCTATGGAGCTTTAAACTATAAAGCAAT
TGCCCCTATATAATCAAATTTCAGAAAACCACTATTACCAAGGCAATATGACTCTTAGTTTTAGGTTGGGGTGACCGCGG
AGCAAAAAATAACCTCCACATTGAAAGGAGCCAACTCCTTAGCCGAGAGCTACACCTCCACGCACCAACAAAAAGACAT
TAATTGACCCAATATTTTGATCAACGAACCAAGTTACCCTAGGGATAACAGCGCAATCCACTTCAAGAGCTCCTATCGA
CAAGTGGGTTTACGACCTCGATGTTGGATCAGGGTATCCCGGTGGTGCAGCCGCTACCAAAGGTTCGTTTGTTCAACGAT
TAAAACCC
>MZFC_20509
CGCCTCTTGAATAGATATAAGAGGTCCAGCCTGCCCAGTGACCATGTTCAACGGCCGCGGTATCCTAACCGTGCGAAGGT
AGCGTAATCACTTGTTCTTTAAATAAGGACTAGTATGAACGGTTCCACGAGGGTTATACTGTCTCCTCTTTCTAATCAGT
GAAACTAATCTCCCCGTGAAGAAGCGGGAATAAGAATATAAGACGAGAAGACCCTATGGAGCTTTAAACTATAAAGCAAT
TGCCCCTATATAATCAAATTTCAGAAAACCACTATTACCAAGGCAATATGACTCTTAGTTTTAGGTTGGGGTGACCGCGG
AGCAAAAAATAACCTCCACATTGAAAGGAGCCAACTCCTTAGCCGAGAGCTACACCTCCACGCACCAACAAAAAGACAT
TAATTGACCCAATATTTTGATCAACGAACCAAGTTACCCTAGGGATAACAGCGCAATCCACTTCAAGAGCTCCTATCGA
CAAGTGGGTTTACGACCTCGATGTTGGATCAGGGTATCCCGGTGGTGCAGCCGCTACCAAAGGTTCGTTTGTTCAACGAT
TAAAACCC
>MZFC_5227
GCGAAGGT
AGCGTAATCACTTGTTCTTTAAATAAGGACTAGTATGAACGGTTCCACGAGGGTTATACTGTCTCCTCTTTCTAATCAGT
GAAACTAATCTCCCCGTGAAGAAGCGGGAATAAGAATATAAGACGAGAAGACCCTATGGAGCTTTAAACTATAAAGCAAT
TGCCCCTATATAATCAAATTTCAGAAAACCACTATTACCAAGGCAATATGACTCTTAGTTTTAGGTTGGGGTGACCGCGG
AGCAAAAAATAACCTCCACATTGAAAGGAGCCAACTCCTTAGCCGAGAGCTACACCTCCACGCACCAACAAAAAGACAT
TAATTGACCCAATATTTTGATCAACGAACCAAGTTACCCTAGGGATAACAGCGCAATCCACTTCAAGAGCTCCTATCGA
CAAGTGGGTTTACGACCTCGATGTTGGATCAGGGTATCCCGGTGGTGCAGCCGCTACCAAAGGTTCGTTTGTTCAACGAT
TAAAACCC
>MZFC_5229
CGCCTCTTGAATAGATATAAGAGGTCCAGCCTGCCCAGTGACCATGTTCAACGGCCGCGGTATCCTAACCGTGCGAAGGT
AGCGTAATCACTTGTTCTTTAAATAAGGACTAGTATGAACGGCTCCACGAGGGTTATACTGTCTCCTCTTTCTAATCAGT
GAAACTAATCTCCCCGTGAAGAAGCGGGAATAAGAATATAAGACGAGAAGACCCTATGGAGCTTTAAACTATAAAGCAAT
TGCCCCTATATAATCAAATTTCAGAAAACCACTATTACCAAGGCAATATGACTCTTAGTTTTAGGTTGGGGTGACCGCGG
AGCAAAAAATAACCTCCACATTGAAAGGAGCCAACTCCTTAGCCGAGAGCTACACCTCCACGCACCAACAAAAAGACAT
TAATTGACCCAATATTTTGATCAACGAACCAAGTTACCCTAGGGATAACAGCGCAATCCACTTCAAGAGCTCCTATCGA
CAAGTGGGTTTACGACCTCG
>MZFC_5230
GGCCGCGGTATCCTAACCGTGCGAAGGT
AGCGTAATCACTTGTTCTTTAAATAAGGACTAGTATGAACGGTTCCACGAGGGTTATACTGTCTCCTCTTTCTAATCAGT
GAAACTAATCTCCCCGTGAAGAAGCGGGAATAAGAATATAAGACGAGAAGACCCTATGGAGCTTTAAACTATAAAGCAAT
TGCCCCTATATAATCAAATTTCAGAAAACCACTATTACCAAGGCAATATGACTCTTAGTTTTAGGTTGGGGTGACCGCGG
AGCAAAAAATAACCTCCACATTGAAAGGAGCCAACTCCTTAGCCGAGAGCTACACCTCCACGCACCAACAAAAAGACAT
TAATTGACCCAATATTTTGATCAACGAACCAAGTTACCCTAGGGATAACAGCGCAATCCACTTCAAGAGCTCCTATCGA
CAAGTGGGTTTACGACCTCGATGTTGGATCAGGGTATCCCGGTGGTGCAGCCGCTACCAAAGGTTCGTTTGTTCAACGAT
TAAAACCC
>MHUA_A_04347
CGCCTCTTGAATAAATATAAGAGGTCCAGCCTGCCCAGTGACCATGTTCAACGGCCGCGGTATCCTAACCGTGCGAAGGT
AGCGTAATCACTTGTTCTTTAAATAAGGACTAGTATGAACGGCACCACGAAGGTTATACTGTCTCCTCTTTCTAATCAGT
GAAACTAATCTCCCCGTGAAGAAGCGGGAATAAGAATATAAGACGAGAAGACCCTATGGAGCTTTAAACTATAAAGCAAT
TGCCCCAATATAATTAAATTTCAGAAAACCACTACTACCAAGGCAATATGACTCTTAGTTTTAGGTTGGGGTGACCGCGG
AGCAAAAAATAACCTCCACATTGAAAGGAGTTCAACTCCTTAGCCAAGAGCTACACCTCTACGCACCAACAAAAAGACAT
TAATTGACCCAATATTTTGATCAACGAACCAAGTTACCCTAGGGATAACAGCGCAATCCACTTCAAGAGCTCCTATCGA
CAAGTGGGTTTACGACCTCGATGTTGGATCAGGGTATCCCGGTGGTGCAGCCGCTACCAAAGGTTCGTTTGTTCAACGAT
TAAAACCC
>MHUA_A_04352
CGCCTCTTGAATAAATATAAGAGGTCCAGCCTGCCCAGTGACCATGTTCAACGGCCGCGGTATCCTAACCGTGCGAAGGT
AGCGTAATCACTTGTTCTTTAAATAAGGACTAGTATGAACGGCACCACGAAGGTTATACTGTCTCCTCTTTCTAATCAGT
GAAACTAATCTCCCCGTGAAGAAGCGGGAATAAGAATATAAGACGAGAAGACCCTATGGAGCTTTAAACTATAAAGCAAT
TGCCCCAATATAATTAAATTTCAGAAAACCACTACTACCAAGGCAATATGACTCTTAGTTTTAGGTTGGGGTGACCGCGG
AGCAAAAAATAACCTCCACATTGAAAGGAGTTCAACTCCTTAGCCAAGAGCTACACCTCTACGCACCAACAAAAAGACAT
TAATTGACCCAATATTTTGATCAACGAACCAAGTTACCCTAGGGATAACAGCGCAATCCACTTCAAGAGCTCCTATCGA
CAAGTGGGTTTACGACCTCGATGTTGGATCAGGGTATCCCGGTGGTGCAGCCGCTACCAAAGGTTCGTTTGTTCAACGAT
TAAAACCC
>MHUA_A_04882
CGCCTCTTGAATAAATATAAGAGGTCCAGCCTGCCCAGTGACCATGTTCAACGGCCGCGGTATCCTAACCGTGCGAAGGT
AGCGTAATCACTTGTTCTTTAAATAAGGACTAGTATGAACGGCACCACGAAGGTTATACTGTCTCCTCTTTCTAATCAGT
GAAACTAATCTCCCCGTGAAGAAGCGGGAATAAGAATATAAGACGAGAAGACCCTATGGAGCTTTAAACTATAAAGCAAT
TGCCCCAATATAATTAAATTTCAGAAAACCACTACTACCAAGGCAATATGACTCTTAGTTTTAGGTTGGGGTGACCGCGG
AGCAAAAAATAACCTCCACATTGAAAGGAGTTCAACTCCTTAGCCAAGAGCTACACCTCTACGCACCAACAAAAAGACAT
TAATTGACCCAATATTTTGATCAACGAACCAAGTTACCCTAGGGATAACAGCGCAATCCACTTCAAGAGCTCCTATCGA
CAAGTGGGTTTACGACCTCGATGTTGGATCAGGGTATCCCGGTGGTGCAGCCGCTACCAAAGGTTCGTTTGTTCAACGAT
TAAAACCC
>MHUA_A_05805
CGCCTCTTGAATAAATATAAGAGGTCCAGCCTGCCCAGTGACCATGTTCAACGGCCGCGGTATCCTAACCGTGCGAAGGT
AGCGTAATCACTTGTTCTTTAAATAAGGACTAGTATGAACGGCACCACGAAGGTTATACTGTCTCCTCTTTCTAATCAGT
GAAACTAATCTCCCCGTGAAGAAGCGGGAATAAGAATATAAGACGAGAAGACCCTATGGAGCTTTAAACTATAAAGCAAT
TGCCCCAATATAATTAAATTTCAGAAAACCACTACTACCAAGGCAATATGACTCTTAGTTTTAGGTTGGGGTGACCGCGG
AGCAAAAAATAACCTCCACATTGAAAGGAGTTCAACTCCTTAGCCAAGAGCTACACCTCTACGCACCAACAAAAAGACAT
TAATTGACCCAATATTTTGATCAACGAACCAAGTTACCCTAGGGATAACAGCGCAATCCACTTCAAGAGCTCCTATCGA
CAAGTGGGTTTACGACCTCGATGTTGGATCAGGGTATCCCGGTGGTGCAGCCGCTACCAAAGGTTCGTTTGTTCAACGAT
TAAAACCC
>MHUA_A_05806
GTGACCATGTTCAACGGCCGCGGTATCCTAACCGTGCGAAGGT
AGCGTAATCACTTGTTCTTTAAATAAGGACTAGTATGAACGGCACCACGAAGGTTATACTGTCTCCTCTTTCTAATCAGT
GAAACTAATCTCCCCGTGAAGAAGCGGGAATAAGAATATAAGACGAGAAGACCCTATGGAGCTTTAAACTATAAAGCAAT
TGCCCCAATATAATTAAATTTCAGAAAACCACTACTACCAAGGCAATATGACTCTTAGTTTTAGGTTGGGGTGACCGCGG
AGCAAAAAATAACCTCCACATTGAAAGGAGTTCAACTCCTTAGCCAAGAGCTACACCTCTACGCACCAACAAAAAGACAT
TAATTGACCCAATATTTTGATCAACGAACCAAGTTACCCTAGGGATAACAGCGCAATCCACTTCAAGAGCTCCTATCGA
CAAGTGGGTTTACGACCTCGATGTTGGATCAGGGTATCCCGGTGGTGCAGCCGCTACCAAAGGTTCGTTTGTTCAACGAT
TAAAACCC
>MHUA_A_07143
CGCCTCTTGAATAAATATAAGAGGTCCAGCCTGCCCAGTGACCATGTTCAACGGCCGCGGTATCCTAACCGTGCGAAGGT
AGCGTAATCACTTGTTCTTTAAATAAGGACTAGTATGAACGGCACCACGAAGGTTATACTGTCTCCTCTTTCTAATCAGT
GAAACTAATCTCCCCGTGAAGAAGCGGGAATAAGAATATAAGACGAGAAGACCCTATGGAGCTTTAAACTATAAAGCAAT
TGCCCCAATATAATTAAATTTCAGAAAACCACTACTACCAAGGCAATATGACTCTTAGTTTTAGGTTGGGGTGACCGCGG
AGCAAAAAATAACCTCCACATTGAAAGGAGTTCAACTCCTTAGCCAAGAGCTACACCTCTACGCACCAACAAAAAGACAT
TAATTGACCCAATATTTTGATCAACGAACCAAGTTACCCTAGGGATAACAGCGCAATCCACTTCAAGAGCTCCTATCGA
CAAGTGGGTTTACGACCTCGATGTTGGATCAGGGTATCCCGGTGGTGCAGCCGCTACCAAAGGTTCGTTTGTTCAACGAT
TAAAACCC
>MHUA_A_07198
CGCCTCTTGAATAAATATAAGAGGTCCAGCCTGCCCAGTGACCATGTTCAACGGCCGCGGTATCCTAACCGTGCGAAGGT
AGCGTAATCACTTGTTCTTTAAATAAGGACTAGTATGAACGGCACCACGAAGGTTATACTGTCTCCTCTTTCTAATCAGT
GAAACTAATCTCCCCGTGAAGAAGCGGGAATAAGAATATAAGACGAGAAGACCCTATGGAGCTTTAAACTATAAAGCAAT
TGCCCCAATATAATTAAATTTCAGAAAACCACTACTACCAAGGCAATATGACTCTTAGTTTTAGGTTGGGGTGACCGCGG
AGCAAAAAATAACCTCCACATTGAAAGGAGTTCAACTCCTTAGCCAAGAGCTACACCTCTACGCACCAACAAAAAGACAT
TAATTGACCCAATATTTTGATCAACGAACCAAGTTACCCTAGGGATAACAGCGCAATCCACTTCAAGAGCTCCTATCGA
CAAGTGGGTTTACGACCTCGATGTTGGATCAGGGTATCCCGGTGGTGCAGCCGCTACCAAAGGTTCGTTTGTTCAACGAT
TAAAACCC
>MHUA_A_07522
CGCCTCTTGAATAAATATAAGAGGTCCAGCCTGCCCAGTGACCATGTTCAACGGCCGCGGTATCCTAACCGTGCGAAGGT
AGCGTAATCACTTGTTCTTTAAATAAGGACTAGTATGAACGGCACCACGAAGGTTATACTGTCTCCTCTTTCTAATCAGT
GAAACTAATCTCCCCGTGAAGAAGCGGGAATAAGAATATAAGACGAGAAGACCCTATGGAGCTTTAAACTATAAAGCAAT
TGCCCCAATATAATTAAATTTCAGAAAACCACTACTATCAAGGCAATATGACTCTTAGTTTTAGGTTGGGGTGACCGCGG
AGCAAAAAATAACCTCCACATTGAAAGGAGTTCAACTCCTTAGCCAAGAGCTACACCTCTACGCACCAACAAAAAGACAT
TAATTGACCCAATATTTTGATCAACGAACCAAGTTACCCTAGGGATAACAGCGCAATCCACTTCAAGAGCTCCTATCGA
CAAGTGGGTTTACGACCTCGATGTTGGATCAGGGTATCCCGGTGGTGCAGCCGCTACCAAAGGTTCGTTTGTTCAACGAT
TAAAACCC
>MHUA_A_07659
CGCCTCTTGAATAAATATAAGAGGTCCAGCCTGCCCAGTGACCATGTTCAACGGCCGCGGTATCCTAACCGTGCGAAGGT
AGCGTAATCACTTGTTCTTTAAATAAGGACTAGTATGAACGGCACCACGAAGGTTATACTGTCTCCTCTTTCTAATCAGT
GAAACTAATCTCCCCGTGAAGAAGCGGGAATAAGAATATAAGACGAGAAGACCCTATGGAGCTTTAAACTATAAAGCAAT
TGCCCCAATATAATTAAATTTCAGAAAACCACTACTACCAAGGCAATATGACTCTTAGTTTTAGGTTGGGGTGACCGCGG
AGCAAAAAATAACCTCCACATTGAAAGGAGTTCAACTCCTTAGCCAAGAGCTACACCTCTACGCACCAACAAAAAGACAT
TAATTGACCCAATATTTTGATCAACGAACCAAGTTACCCTAGGGATAACAGCGCAATCCACTTCAAGAGCTCCTATCGA
CAAGTGGGTTTACGACCTCGATGTTGGATCAGGGTATCCCGGTGGTGCAGCCGCTACCAAAGGTTCGTTTGTTCAACGAT
TAAAACCC
>MHUA_A_08167
CGCCTCTTGAATAAATATAAGAGGTCCAGCCTGCCCAGTGACCATGTTCAACGGCCGCGGTATCCTAACCGTGCGAAGGT
AGCGTAATCACTTGTTCTTTAAATAAGGACTAGTATGAACGGCACCACGAAGGTTATACTGTCTCCTCTTTCTAATCAGT
GAAACTAATCTCCCCGTGAAGAAGCGGGAATAAGAATATAAGACGAGAAGACCCTATGGAGCTTTAAACTATAAAGCAAT
TGCCCCAATATAATTAAATTTCAGAAAACCACTACTACCAAGGCAATATGACTCTTAGTTTTAGGTTGGGGTGACCGCGG
AGCAAAAAATAACCTCCACATTGAAAGGAGTTCAACTCCTTAGCCAAGAGTTACACCTCTACGCACCAACAAAAAGACAT
TAATTGACCCAATATTTTGATCAACGAACCAAGTTACCCTAGGGATAACAGCGCAATCCACTTCAAGAGCTCCTATCGA
CAAGTGGGTTTACGACCTCGATGTTGGATCAGGGTATCCCGGTGGTGCAGCCGCTACCAAAGGTTCGTTTGTTCAACGAT
TAAAACCC
>MHUA_A_08405
CGCCTCTTGAATAAATATAAGAGGTCCAGCCTGCCCAGTGACCATGTTCAACGGCCGCGGTATCCTAACCGTGCGAAGGT
AGCGTAATCACTTGTTCTTTAAATAAGGACTAGTATGAACGGCACCACGAAGGTTATACTGTCTCCTCTTTCTAATCAGT
GAAACTAATCTCCCCGTGAAGAAGCGGGAATAAGAATATAAGACGAGAAGACCCTATGGAGCTTTAAACTATAAAGCAAT
TGCCCCAATATAATTAAATTTCAGAAAACCACTACTACCAAGGCAATATGACTCTTAGTTTTAGGTTGGGGTGACCGCGG
AGCAAAAAATAACCTCCACATTGAAAGGAGTTCAACTCCTTAGCCAAGAGCTACACCTCTACGCACCAACAAAAAGACAT
TAATTGACCCAATATTTTGATCAACGAACCAAGTTACCCTAGGGATAACAGCGCAATCCACTTCAAGAGCTCCTATCGA
CAAGTGGGTTTACGACCTCGATGTTGGATCAGGGTATCCCGGTGGTGCAGCCGCTACCAAAGGTTCGTTTGTTCAACGAT
TAAAACCC
>MHUA_A_08406
CGCCTCTTGAATAAATATAAGAGGTCCAGCCTGCCCAGTGACCATGTTCAACGGCCGCGGTATCCTAACCGTGCGAAGGT
AGCGTAATCACTTGTTCTTTAAATAAGGACTAGTATGAACGGCACCACGAAGGTTATACTGTCTCCTCTTTCTAATCAGT
GAAACTAATCTCCCCGTGAAGAAGCGGGAATAAAAATATAAGACGAGAAGACCCTATGGAGCTTTAAACTATAAAGCAAT
TGCCCCAATATAATTAAATTTCAGAAAACCACTACTACCAAGGCAATATGACTCTTAGTTTTAGGTTGGGGTGACCGCGG
AGCAAAAAATAACCTCCACATTGAAAGGAGTTCAACTCCTTAGCCAAGAGCTACACCTCTACGCACCAACAAAAAGACAT
TAATTGACCCAATATTTTGATCAACGAACCAAGTTACCCTAGGGATAACAGCGCAATCCACTTCAAGAGCTCCTATCGA
CAAGTGGGTTTACGACCTCGATGTTGGATCAGGGTATCCCGGTGGTGCAGCCGCTACCAAAGGTTCGTTTGTTCAACGAT
TAAAACCC
>MHUA_A_08420
AGCCTCTAGAATAAATATAAGAGGTCCAGCCTGCCCAGTGACCATGTTCAACGGCCGCGGTATCCTAACCGTGCGAAGGT
AGCGTAATCACTTGTTCTTTAAATAAGGACTAGTATGAACGGCACCACGAAGGTTATACTGTCTCCTCTTTCTAATCAGT
GAAACTAATCTCCCCGTGAAGAAGCGGGAATAAAAATATAAGACGAGAAGACCCTATGGAGCTTTAAACTATAAAGCAAT
TGCCCCAATATAATTAAATTTCAGAAAACCACTACTACCAAGGCAATATGACTCTTAGTTTTAGGTTGGGGTGACCGCGG
AGCAAAAAATAACCTCCACATTGAAAGGAGTTCAACTCCTTAGCCAAGAGCTACACCTCTACGCACCAACAAAAAGACAT
TAATTGACCCAATATTTTGATCAACGAACCAAGTTACCCTAGGGATAACAGCGCAATCCACTTCAAGAGCTCCTATCGA
CAAGTGGGTTTACGACCTCGATGTTGGATCAGGGTATCCCGGTGGTGCAGCCGCTACCAAAGGTTCGTTTGTTCAACGAT
TAAAACCC
>MHUA_A_08529
CGCCTCTTGAATAAATATAAGAGGTCCAGCCTGCCCAGTGACCATGTTCAACGGCCGCGGTATCCTAACCGTGCGAAGGT
AGCGTAATCACTTGTTCTTTAAATAAGGACTAGTATGAACGGCACCACGAAGGTTATACTGTCTCCTCTTTCTAATCAGT
GAAACTAATCTCCCCGTGAAGAAGCGGGAATAAGAATATAAGACGAGAAGACCCTATGGAGCTTTAAACTATAAAGCAAT
TGCCCCAATATAATTAAATTTCAGAAAACCACTACTACCAAGGCAATATGACTCTTAGTTTTAGGTTGGGGTGACCGCGG
AGCAAAAAATAACCTCCACATTGAAAGGAGTTCAACTCCTTAGCCAAGAGCTACACCTCTACGCACCAACAAAAAGACAT
TAATTGACCCAATATTTTGATCAACGAACCAAGTTACCCTAGGGATAACAGCGCAATCCACTTCAAGAGCTCCTATCGA
CAAGTGGGTTTACGACCTCGATGTTGGATCAGGGTATCCCGGTGGTGCAGCCGCTACCAAAGGTTCGTTTGTTCAACGAT
TAAAACCC
>MHUA_A_09379
CGCCTCTTGAATAAATATAAGAGGTCCAGCCTGCCCAGTGACCATGTTCAACGGCCGCGGTATCCTAACCGTGCGAAGGT
AGCGTAATCACTTGTTCTTTAAATAAGGACTAGTATGAACGGCACCACGAAGGTTATACTGTCTCCTCTTTCTAATCAGT
GAAACTAATCTCCCCGTGAAGAAGCGGGAATAAGAATATAAGACGAGAAGACCCTATGGAGCTTTAAACTATAAAGCAAT
TGCCCCAATATAATTAAATTTCAGAAAACCACTACTACCAAGGCAATATGACTCTTAGTTTTAGGTTGGGGTGACCGCGG
AGCAAAAAATAACCTCCACATTGAAAGGAGTTCAACTCCTTAGCCAAGAGCTACACCTCTACGCACCAACAAAAAGACAT
TAATTGACCCAATATTTTGATCAACGAACCAAGTTACCCTAGGGATAACAGCGCAATCCACTTCAAGAGCTCCTATCGA
CAAGTGGGTTTACGACCTCGATGTTGGATCAGGGTATCCCGGTGGTGCAGCCGCTACCAAAGGTTCGTTTGTTCAACGAT
TAAAACCC
>MHUA_A_09383
CGCCTCTTGAATAAATATAAGAGGTCCAGCCTGCCCAGTGACCATGTTCAACGGCCGCGGTATCCTAACCGTGCGAAGGT
AGCGTAATCACTTGTTCTTTAAATAAGGACTAGTATGAACGGCACCACGAAGGTTATACTGTCTCCTCTTTCTAATCAGT
GAAACTAATCTCCCCGTGAAGAAGCGGGAATAAGAATATAAGACGAGAAGACCCTATGGAGCTTTAAACTATAAAGCAAT
TGCCCCAATATAATTAAATTTCAGAAAACCACTACTACCAAGGCAATATGACTCTTAGTTTTAGGTTGGGGTGACCGCGG
AGCAAAAAATAACCTCCACATTGAAAGGAGTTCAACTCCTTAGCCAAGAGCTACACCTCTACGCACCAACAAAAAGACAT
TAATTGACCCAATATTTTGATCAACGAACCAAGTTACCCTAGGGATAACAGCGCAATCCACTTCAAGAGCTCCTATCGA
CAAGTGGGTTTACGACCTCGATGTTGGATCAGGGTATCCCGGTGGTGCAGCCGCTACCAAAGGTTCGTTTGTTCAACGAT
TAAAACCC
>MHUA_A_09749
CGCCTCTTGAATAAATATAAGAGGTCCAGCCTGCCCAGTGACCATGTTCAACGGCCGCGGTATCCTAACCGTGCGAAGGT
AGCGTAATCACTTGTTCTTTAAATAAGGACTAGTATGAACGGCACCACGAAGGTTATACTGTCTCCTCTTTCTAATCAGT
GAAACTAATCTCCCCGTGAAGAAGCGGGAATAAGAATATAAGACGAGAAGACCCTATGGAGCTTTAAACTATAAAGCAAT
TGCCCCAATATAATTAAATTTCAGAAAACCACTACTACCAAGGCAATATGACTCTTAGTTTTAGGTTGGGGTGACCGCGG
AGCAAAAAATAACCTCCACATTGAAAGGAGTTCAACTCCTTAGCCAAGAGCTACACCTCTACGCACCAACAAAAAGACAT
TAATTGACCCAATATTTTGATCAACGAACCAAGTTACCCTAGGGATAACAGCGCAATCCACTTCAAGAGCTCCTATCGA
CAAGTGGGTTTACGACCTCGATGTTGGATCAGGGTATCCCGGTGGTGCAGCCGCTACCAAAGGTTCGTTTGTTCAACGAT
TAAAACCC
>MHUA_A_10139
CGCCTCTTGAATAAATATAAGAGGTCCAGCCTGCCCAGTGACCATGTTCAACGGCCGCGGTATCCTAACCGTGCGAAGGT
AGCGTAATCACTTGTTCTTTAAATAAGGACTAGTATGAACGGCACCACGAAGGTTATACTGTCTCCTCTTTCTAATCAGT
GAAACTAATCTCCCCGTGAAGAAGCGGGAATAAGAATATAAGACGAGAAGACCCTATGGAGCTTCAAACTATAAAGCAAT
TGCCCCAATATAATTAAATTTCAGAAAACCACTACTACCAAGGCAATATGACTCTTAGTTTTAGGTTGGGGTGACCGCGG
AGCAAAAAATAACCTCCACATTGAAAGGAGTTCAACTCCTTAGCCAAGAGCTACACCTCTACGCACCAACAAAAAGACAT
TAATTGACCCAATATTTTGATCAACGAACCAAGTTACCCTAGGGATAACAGCGCAATCCACTTCAAGAGCTCCTATCGA
CAAGTGGGTTTACGACCTCGATGTTGGATCAGGGTATCCCGGTGGTGCAGCCGCTACCAAAGGTTCGTTTGTTCAACGAT
TAAAACCC
>MHUA_A_10361
CGCCTCTTGAATAAATATAAGAGGTCCAGCCTGCCCAGTGACCATGTTCAACGGCCGCGGTATCCTAACCGTGCGAAGGT
AGCGTAATCACTTGTTCTTTAAATAAGGACTAGTATGAACGGCACCACGAAGGTTATACTGTCTCCTCTTTCTAATCAGT
GAAACTAATCTCCCCGTGAAGAAGCGGGAATAAGAATATAAGACGAGAAGACCCTATGGAGCTTTAAACTATAAAGCAAT
TGCCCCAATATAATTAAATTTCAGAAAACCACTACTACCAAGGCAATATGACTCTTAGTTTTAGGTTGGGGTGACCGCGG
AGCAAAAAATAACCTCCACATTGAAAGGAGTTCAACTCCTTAGCCAAGAGCTACACCTCTACGCACCAACAAAAAGACAT
TAATTGACCCAATATTTTGATCAACGAACCAAGTTACCCTAGGGATAACAGCGCAATCCACTTCAAGAGCTCCTATCGA
CAAGTGGGTTTACGACCTCGATGTTGGATCAGGGTATCCCGGTGGTGCAGCCGCTACCAAAGGTTCGTTTGTTCAACGAT
TAAAACCC
>MVZ_149992
CCGGGGCGTGCGAAGGT
AGCGTAATCACTTGTTCTTTAAATAAGGACTAGTATGAACGGCACCACGAAGGTTATACTGTCTCCTCTTTCTAATCAGT
GAAACTAATCTCCCCGTGAAGAAGCGGGGATAAGAATATAAGACGAGAAGACCCTATGGAGCTTTAAACTATAAAGCAAT
TGCCCCCATATTATTAAATTTCAGAAAACCACTATTACCAAGGCAATATGACTATTAGTTTTAGGTTGGGGTGACCGCGG
AGCAAAAAATAACCTCCACATTGAAAGGAGCCTACTCCTTAGCCAAGAGCCACACCTCTACGCACCAACAAAAAGACAT
TAATTGACCCAATATTTTGATCAACGAACCAAGTTACCCTAGGGATAACAGCGCAATCCACTTCAAGAGCTCCTATCGA
CAAGTGGGTTTACGACCTCGATGTTGGATCAGGGTATCCCGGTGGTGCAGCCGCTACCAAAGGTTCGTTTGTTCAACGAT
TAAAACCC
>MVZ_203787
CGCCTCTTGAATAAACATAAGAGGTCCAGCCTGCCCAGTGACCATGTTCAACGGCCGCGGTATCCTAACCGTGCGAAGGT
AGCGTAATCACTTGTTCTTTAAATAAGGACTAGTATGAACGGCACCACGAAGGTTATACTGTCTCCTCTTTCTAATCAGT
GAAACTAATCTCCCCGTGAAGAAGCGGGGGTAAGAATATAAGACGAGAAGACCCTATGGAGCTTTAAACTATAAAGCAAT
TGCCCCATATTATTAAATTTCAGAAAACCACTATTACCAAGGCAATATGACTATTAGTTTTAGGTTGGGGTGACCGCGG
AGCAAAAAATAACCTCCACATTGAAAGGAGCCTACTCCTTAGCCAAGAGCCACACCTCTACGCACCAACAAAAAGACAT
TAATTGACCCAATATTTTGATCAACGAACCAAGTTACCCTAGGGATAACAGCGCAATCCACTTCAAGAGCTCCTATCGA
CAAGTGGGTTTACGACCTCGATGTTGGATCAGGGTATCCCGGTGGTGCAGCCGCTACCAAAGGTTCGTTTGTTCAACGAT
TAAAACCC
>MVZ_203788
CGCCTCTTGAATAAACATAAGAGGTCCAGCCTGCCCAGTGACCATGTTCAACGGCCGCGGTATCCTAACCGTGCGAAGGT
AGCGTAATCACTTGTTCTTTAAATAAGGACTAGTATGAACGGCACCACGAAGGTTATACTGTCTCCTCTTTCTAATCAGT
GAAACTAATCTCCCCGTGAAGAAGCGGGGATAAGAATATAAGACGAGAAGACCCTATGGAGCTTTAAACTATAAAGCAAT
TGCCCCCATATTATTAAATTTCAGAAAACCACTATTACCAAGGCAATATGACTATTAGTTTTAGGTTGGGGTGACCGCGG
AGCAAAAAATAACCTCCACATTGAAAGGAGCCTACTCCTTAGCCAAGAGCCACACCTCTACGCACCAACAAAAAGACAT
TAATTGACCCAATATTTTGATCAACGAACCAAGTTACCCTAGGGATAACAGCGCAATCCACTTCAAGAGCTCCTATCGA
CAAGTGGGTTTACGACCTCGATGTTGGATCAGGGTATCCCGGTGGTGCAGCCGCTACCAAAGGTTCGTTTGTTCAACGAT
TAAAACCC
>MVZ_203789
CGCCTCTTGAATAAACATAAGAGGTCCAGCCTGCCCAGTGACCATGTTCAACGGCCGCGGTATCCTAACCGTGCGAAGGT
AGCGTAATCACTTGTTCTTTAAATAAGGACTAGTATGAACGGCACCACGAAGGTTATACTGTCTCCTCTTTCTAATCAGT
GAAACTAATCTCCCCGTGAAGAAGCGGGGGTAAGAATATAAGACGAGAAGACCCTATGGAGCTTTAAACTATAAAGCAAT
TGCCCCATATTATTAAATTTCAGAAAACCACTATTACCAAGGCAATATGACTATTAGTTTTAGGTTGGGGTGACCGCGG
AGCAAAAAATAACCTCCACATTGAAAGGAGCCTACTCCTTAGCCAAGAGCCACACCTCTACGCACCAACAAAAAGACAT
TAATTGACCCAATATTTTGATCAACGAACCAAGTTACCCTAGGGATAACAGCGCAATCCACTTCAAGAGCTCCTATCGA
CAAGTGGGTTTACGACCTCGATGTTGGATCAGGGTATCCCGGTGGTGCAGCCGCTACCAAAGGTTCGTTTGTTCAACGAT
TAAAACCC
>MZFC_22561
CGCCTCTTGAATAGATATAAGAGGTCCAGCCTGCCCAGTGACCATGTTCAACGGCCGCGGTATCCTAACCGTGCGAAGGT
AGCGTAATCACTTGTTCTTTAAATAAGGACTAGTATGAACGGTTCCACGAGGGTTATACTGTCTCCTTTTTCTAATCAGT
GAAACTAATCTCCCCGTGAAGAAGCGGGAATAAGAATATAAGACGAGAAGACCCTATGGAGCTTTAAACTATAAAGCAAT
TGCCCCTATACAATCAAATTTCAGAAAACCGCCACTACCAAGGCAATATGACTCTTAGTTTTAGGTTGGGGTGACCGCGG
AGCAAAAAATAACCTCCACATTGAAAGGAGCCAACTCCTTAGCCGAGAGCTACACCTCCACGCACCAACAAAAAGACAT
TAATTGACCCAATATTTTGATCAACGAACCAAGTTACCCTAGGGATAACAGCGCAATCCACTTCAAGAGCTCCTATCGA
CAAGTGGGTTTACGACCTCGATGTTGGATCAGGGTATCCCGGTGGTGCAGCCGCTACTAAAGGTTCGTTTGTTCAACGAT
TAAAACCC
>RLR_915
CGCCTCTTGAATAGATATAAGAGGTCCAGCCTGCCCAGTGACCATGTTCAACGGCCGCGGTATCCTAACCGTGCGAAGGT
AGCGTAATCACTTGTTCTTTAAATAAGGACTAGTATGAACGGTTCCACGAGGGTTATACTGTCTCCTCTTTCTAATCAGT
GAAACTAATCTCCCCGTGAAGAAGCGGGAATAAGAATATAAGACGAGAAGACCCTATGGAGCTTTAAACTATAAAGCAAT
TGCCCCTATATAATCAAATTTCAGAAAACCACTATTACCAAGGCAACATGACTCTTAGTTTTAGGTTGGGGTGACCGCGG
AGCAAAAAATAACCTCCACATTGAAAGGAGCCAACTCCTTAGCCGAGAGCCACATCTCCACGCACCAACAAAAAGACAT
TAATTGACCCAATATTTTGATCAACGAACCAAGTTACCCTAGGGATAACAGCGCAATCCACTTCAAGAGCTCCTATCGA
CAAGTGGGTTTACGACCTCGA
>RVG_153
CGCCTCTTGAATAAATATAAGAGGTCCAGCCTGCCCAGTGACCATGTTCAACGGCCGCGGTATCCTAACCGTGCGAAGGT
AGCGTAATCACTTGTTCTTTAAATAAGGACTAGTATGAACGGTTCCACGAGGGTTATACTGTCTCCTCTTTCTAATCAGT
GAAACTAATCTCCCCGTGAAGAAGCGGGAATAAGAATATAAGACGAGAAGACCCTATGGAGCTTTAAACTATAAAGCAAT
TGCCCCTATATAATCAAATTTCAGAAAACCACTATTACCAAGGCAACATGACTCTTAGTTTTAGGTTGGGGTGACCGCGG
AGCAAAAAATAACCTCCACATTGAAAGGAGCCAACTCCTTAGCCGAGAGCCACATCTCCACGCACCAACAAAAAGACAT
TAATTGACCCAATATTTTGATCAACGAACCAAGTTACCCTAGGGATAACAGCGCAATCCACTTCAAGAGCTCCTATCGA
CAAGTGGGTTTACGACCTCGATGTTGGATCAGGGTATCCCGGTGGTGCAGCCGCTACCAAAGGTTCGTTTGTTCAACGAT
TAAAACCC
>MZFC_29008
TGTTCAACGGCCGCGGTATCCTAACCGTGCGAAGGT
AGCGTAATCACTTGTTCTTTAAATAAGGACTAGTATGAACGGTTCCACGAGGGTTATACTGTCTCCTCTTTCTAATCAGT
GAAACTAATCTCCCCGTGAAGAAGCGGGAATAAGAATATAAGACGAGAAGACCCTATGGAGCTTTAAACTATAAAGCAAT
TGCCCCTATATAATCAAATTTCAGAAAACCACTATTACCAAGGCAATATGACTCTTAGTTTTAGGTTGGGGTGACCGCGG
AGCAAAAAATAACCTCCACATTGAAAGGAGCCAACTCCTTAGCCGAGAGCTACACCTCCACGCACCAACAAAAAGACAT
TAATTGACCCAATATTTTGATCAACGAACCAAGTTACCCTAGGGATAACAGCGCAATCCACTTCAAGAGCTCCTATCGA
CAAGTGGGTTTACGACCTCG
>MZFC_29010
CGCCTCTTGAATAGATATAAGAGGTCCAGCCTGCCCAGTGACCATGTTCAACGGCCGCGGTATCCTAACCGTGCGAAGGT
AGCGTAATCACTTGTTCTTTAAATAAGGACTAGTATGAACGGCTCCACGAGGGTTATACTGTCTCCTCTTTCTAATCAGT
GAAACTAATCTCCCCGTGAAGAAGCGGGAATAAGAATATAAGACGAGAAGACCCTATGGAGCTTTAAACTATAAAGCAAT
TGCCCCTATATAATCAAATTTCAGAAAACCACTATTACCAAGGCAATATGACTCTTAGTTTTAGGTTGGGGTGACCGCGG
AGCAAAAAATAACCTCCACATTGAAAGGAGCCAACTCCTTAGCCGAGAGCTACACCTCCACGCACCAACAAAAAGACAT
TAATTGACCCAATATTTTGATCAACGAACCAAGTTACCCTAGGGATAACAGCGCAATCCACTTCAAGAGCTCCTATCGA
CAAGTGGGTTTACGACCTCGATGTTGGATCAGGGTATCCCGGTGGTGCAGCCGCTACCAAAGGTTCGTTTGTTCAACGAT
TAAAACCC
>MZFC_29011
CGCCTCTTGAATAGATATAAGAGGTCCAGCCTGCCCAGTGACCATGTTCAACGGCCGCGGTATCCTAACCGTGCGAAGGT
AGCGTAATCACTTGTTCTTTAAATAAGGACTAGTATGAACGGTTCCACGAGGGTTATACTGTCTCCTCTTTCTAATCAGT
GAAACTAATCTCCCCGTGAAGAAGCGGGAATAAGAATATAAGACGAGAAGACCCTATGGAGCTTTAAACTATAAAGCAAT
TGCCCATATATAATCAAATTTCAGAAAACCACTATTACCAAGGCAATATGACTCTTAGTTTTAGGTTGGGGTGACCGCGG
AGCAAAAAATAACCTCCACATTGAAAGGAGCCAACTCCTTAGCCGAGAGCTACACCTCCACGCACCAACAAAAAGACAT
TAATTGACCCAATATTTTGATCAACGAACCAAGTTACCCTAGGGATAACAGCGCAATCCACTTCAAGAGCTCCTATCGA
CAAGTGGGTTTACGACCT
>MZFC_21498
CGCCTCTTGAATAGATATAAGAGGTCCAGCCTGCCCAGTGACCATGTTCAACGGCCGCGGTATCCTAACCGTGCGAAGGT
AGCGTAATCACTTGTTCTTTAAATAAGGACTAGTATGAACGGTTCCACGAGGGTTATACTGTCTCCTCTTTCTAATCAGT
GAAACTAATCTCCCCGTGAAGAAGCGGGAATAAGAATATAAGACGAGAAGACCCTATGGAGCTTTAAACTATAAAGCAAT
TGCCCCTATATAATCAAATTTCAGAAAACCACTATTACCAAGGCAATATGACTCTTAGTTTTAGGTTGGGGTGACCGCGG
AGCAAAAAATAACCTCCACATTGAAAGGAGCCAACTCCTTAGCCGAGAGCTACACCTCCACGCACCAACAAAAAGACAT
TAATTGACCCAATATTTTGATCAACGAACCAAGTTACCCTAGGGATAACAGCGCAATCCACTTCAAGAGCTCCTATCGA
CAAGTGGGTTTACGACCTCGATGTTGGATCAGGGTATCCCGGTGGTGCAGCCGCTACCAAAGGTTCGTTTGTTCAACGAT
TAAAACCC
>UOGV_1573
GTAGCGTAATCACTTGTTCTTTAAATAAGGACTAGTATGAACGGTTCCACGAGGGTTATACTGTCTCCTCTTTCTAATCAGT
GAAACTAATCTCCCCGTGAAGAAGCGGGAATAAGAATATAAGACGAGAAGACCCTATGGAGCTTTAAACTATAAAGCAAT
TGCCCCTATATAATCAAATTTCAGAAAACCACTATTACCAAGGCAATATGACTCTTAGTTTTAGGTTGGGGTGACCGCGG
AGCAAAAAATAACCTCCACATTGAAAGGAGCCAACTCCTTAGCCGAGAGCTACACCTCCACGCACCAACAAAAAGACAT
TAATTGACCCAATATTTTGATCAACGAACCAAGTTACCCTAGGGATAACAGCGCAATCCACTTCAAGAGCTCCTATCGA
CAAGTGGGTTTACGACCTCGATGTTGGATCAGGGTATCCCGGTGGTGCAGCCGCTACCAAAGGTTCGTTTGTTCAACGAT
TAAAACCC
>MZFC_28393
CGCCTCTTGAATAGATATAAGAGGTCCAGCCTGCCCAGTGACCATGTTCAACGGCCGCGGTATCCTAACCGTGCGAAGGT
AGCGTAATCACTTGTTCTTTAAATAAGGACTAGTATGAACGGTTCCACGAGGGTTATACTGTCTCCTCTTTCTAATCAGT
GAAACTAATCTCCCCGTGAAGAAGCGGGAATAAGAATATAAGACGAGAAGACCCTATGGAGCTTTAAACTATAAAGCAAT
TGCCCCTATATAATCAAATTTCAGAAAACCACTATTACCAAGGCAACATGACTCTTAGTTTTAGGTTGGGGTGACCGCGG
AGCAAAAAATAACCTCCACATTGAAAGGAGCCAACTCCTTAGCCGAGAGCCACATCTCCACGCACCAACAAAAAGACAT
TAATTGACCCAATATTTTGATCAACGAACCAAGTTACCCTAGGGATAACAGCGCAATCCACTTCAAGAGCTCCTATCGA
CAAGTGGGTTTACGACCTCGATGTTGGATCAGGGTATCCCGGTGGTGCAGCCGCTACCAAAGGTTCGTTTGTTCAACGAT
TAAAACCC
>UOGV_793
CGCCTCTTGAATAGATATAAGAGGTCCAGCCTGCCCAGTGACCATGTTCAACGGCCGCGGTATCCTAACCGTGCGAAGGT
AGCGTAATCACTTGTTCTTTAAATAAGGACTAGTATGAACGGTTCCACGAGGGTTATACTGTCTCCTTTTTCTAATCAGT
GAAACTAATCTCCCCGTGAAGAAGCGGGAATAAGAATATAAGACGAGAAGACCCTATGGAGCTTTAAACTATAAAGCAAT
TGCCCCTATACAATTAAATTTCAGAAAACCACCACTACCAAGGCAATATGACTCTTAGTTTTAGGTTGGGGTGACCGCGG
AGCAAAAAACAACCTCCACATTGAAAGGAGCCAACTCCTTAGCCGAGAGCTACACCTCCACGCACCAACAAAAAGACAT
TAATTGACCCAATATTTTGATCAACGAACCAAGTTACCCTAGGGATAACAGCGCAATCCACTTCAAGAGCTCCTATCGA
CAAGTGGGTTTACGACCTCGAT
>UTCH_2409
CGCCTCTTGAATAAATATAAGAGGTCCAGCCTGCCCAGTGACCATGTTCAACGGCCGCGGTATCCTAACCGTGCGAAGGT
AGCGTAATCACTTGTTCTTTAAATAAGGACTAGTATGAACGGCACCACGAAGGTTATACTGTCTCCTCTTTCTAATCAGT
GAAACTAATCTCCCCGTGAAGAAGCGGGAATAAGAATATAAGACGAGAAGACCCTATGGAGCTTTAAACTATAAAGCAAT
TGCCCCAATATAATTAAATTTCAGAAAACCACTACTACCAAGGCAATATGACTCTTAGTTTTAGGTTGGGGTGACCGCGG
AGCAAAAAATAACCTCCACATTGAAAGGAGTTCAACTCCTTAGCCAAGAGCTACACCTCTACGCACCAACAAAAAGACAT
TAATTGACCCAATATTTTGATCAACGAACCAAGTTACCCTAGGGATAACAGCGCAATCCACTTCAAGAGCTCCTATCGA
CAAGTGGGTTTACGACCTCGATGTTGGATCAGGGTATCCCGGTGGTGCAGCCGCTACCAAAGGTTCGTTTGTTCAACGAT
TAAAACCC
