# Supplementary material for: The role of Central American barriers in shaping the evolutionary history of the northernmost glassfrog, Hyalinobatrachium fleischmanni (Anura: Centrolenidae)
Source: PeerJ. 2019 Jan 3;7:e6115. doi: 10.7717/peerj.6115 (PMC6321759; doi:10.7717/peerj.6115)
Supplement: Supplemental Information 2 — New fasta sequences of the three mitochondrial genes obtained for Hyalinobatrachium fleischmanni. Sequence names coincides with the information in Table S1. [file peerj-07-6115-s002.zip › H.fleischmanni-ND1.fas]

>AMMH_100
TTGAACCTTCTATTTATTATCCCCACTCTATGTTATATTGCCCCTATTCTCCTGGCAGTTGCTTTTTTTACCCTTATTGA
ACGCAAAGTGTTAGGCTATATGCAACACCGAAAAGGCCCCAATATTGTGGGCCCAATAGGCCTCCTCCAACCAATTGCAG
ATGGAGTAAAACTATTTATTAAAGAACCTATCCGCCCAACAACCTCATCACAAACTCTATTTCTTCTTACCCCAACCTTA
GCCTTAGCACTAGCAATAATTATCTGAACCCCCCTACCAATGCCAATTTCACTCTCTGACATAAACCTGGGCATTTTATT
TATTTTAGCCCTCTCTAGCCTTACAGTTTACTCAATTCTAGGATCAGGATGAGCATCCAACTCCAAATACGCCCTCCTTG
GAGCTCTACGAGCAGTCGCACAAACAATCTCATACGAAGTCACCCTGGCCCTAATTCTTCTGTGCACCATCCTCATGTCA
GGCAACTTCACTCTACAAAACTTTAGCGTCACCCAAGAATCAATCTGACTCATTGTCCCAATCTGGCCTATGACAATAAT
ATGATACATCTCAACACTGGCAGAAACTAACCGAGCACCCTTTGACCTTACCGAAGGAGAATCTGAATTAGTTTCAGGAT
TTAATGTTGAATATGCAGGAGGCCCATTTGCATTATTTTTCCTGGCGGAATATGCAAATATTCTGATAATAAACACCATC
TCAACAATCATCTTCCTAGGCTCCACAGCCCTAATCCTGTTACCA
>AMMH_108
TTGAACCTTCTATTTATTATCCCCACTCTATGTTATATTGCCCCTATTCTCCTGGCAGTTGCTTTTTTTACCCTTATTGA
ACGCAAAGTGTTAGGCTATATGCAACACCGAAAAGGCCCCAATATTGTGGGCCCAATAGGCCTCCTCCAACCAATTGCAG
ATGGAGTAAAACTATTTATTAAAGAACCTATCCGCCCAACAACCTCATCACAAACTCTATTTCTTCTTACCCCAACCTTA
GCCTTAGCACTAGCAATAATTATCTGAACCCCCCTACCAATGCCAATTTCACTCTCTGACATAAACCTGGGCATTTTATT
TATTTTAGCCCTCTCTAGCCTTACAGTTTACTCAATTCTAGGATCAGGATGAGCATCCAACTCCAAATACGCCCTCATTG
GAGCTCTACGAGCAGTCGCACAAACAATCTCATACGAAGTCACCCTGGCCCTAATTCTTCTATGCACCATCCTCATGTCA
GGCAACTTCACTCTACAAAACTTTAGCGTCACCCAAGAATCAATCTGACTCATTGTCCCAATCTGGCCTATGACAATAAT
ATGATACATCTCAACACTGGCAGAAACTAACCGAGCACCCTTTGACCTTACCGAAGGAGAATCTGAATTAGTTTCAGGAT
TTAATGTTGAATATGCAGGAGGCCCATTTGCATTATTTTTCCTGGCGGAATATGCAAATATTCTGATAATAAACACCATC
TCAACAATCATCTTCCTAGGCTCCACAGCCCTAATCCTGTTACCA
>AMMH_135
TTGAACCTTCTATTTATTATCCCTACTCTATGTTATATTGCCCCTATTCTCCTGGCAGTTGCTTTTTTTACCCTTATTGA
ACGCAAAGTGTTAGGCTATATGCAACACCGAAAAGGCCCCAATATTGTGGGCCCAATAGGCCTCCTCCAACCAATTGCAG
ATGGAGTAAAACTATTTATTAAAGAACCTATCCGCCCAACAACCTCATCACAAACCCTATTCCTTCTTACCCCAACCTTA
GCCCTAGCACTAGCAATAATTATCTGAACCCCCCTACCAATGCCAATTTCACTCTCTGACATAAACCTGGGCATTTTATT
TATTTTAGCCCTCTCTAGCCTTACAGGCTATTCTATTCTAGGATCAGGATGAGCATCCAACTCCAAATACGCCCTCATTG
GAGCCCTACGAGCAGTTGCACAAACAATCTCATATGAAGTCACCCTGGCCTTAATCCTTCTATGCACCATCCTTATGTCA
GGTAACTTCACACTACAAAACTTTAGCATTACCCAAGAATCAATCTGACTCATTGTCCCAATCTGGCCTATGACAATAAT
ATGATACATCTCAACACTGGCAGAAACCAACCGAGCACCCTTTGACCTTACCGAAGGAGAATCTGAATTAGTCTCAGGAT
TTAATGTTGAATATGCAGGAGGCCCATTTGCATTATTTTTCCTGGCGGAATATGCAAATATTCTGATAATAAACACCATC
TCAACAATCATCTTCCTAGGCTCCACAGCCCTAATCCTCTTACCA
>IAvH-Am_14757
TTGAACCTCCTATTTATTATCCCCACTTTATGTTATATTGCCCCTATTCTCCTGGCAGTTGCTTTTTTTACCCTTATTGA
ACGCAAAGTGTTAGGCTATATGCAACACCGAAAAGGCCCCAACATTGTAGGACCAATAGGCCTCCTCCAACCAATTGCGG
ACGGAGTAAAACTATTTATTAAAGAACCTATCCGCCCAACCACCTCATCACAAACTCTATTCCTTCTTACCCCAACCTTA
GCCTTAGCACTAGCAATAATTATCTGAACCCCTCTACCAATGCCAATTTCACTCTCTGACATAAACCTAGGCATTTTATT
TATTTTAGCCCTTTCCAGCCTCACAGTTTATTCCATTCTCGGATCGGGATGAGCATCCAACTCAAAATATGCCCTCATTG
AAGCCCTGCTAGCAGTTGCACAAACCATCTCATACGAAGTCACCCTAGCCCTAAT
>IAvH-Am_14762
TTGAACCTCCTATTTATTATCCCCACTTTATGTTATATTGCCCCTATTCTCCTGGCAGTTGCTTTTTTTACCCTTATTGA
ACGCAAAGTGTTAGGCTATATGCAACACCGAAAAGGCCCCAACATTGTAGGACCAATAGGCCTCCTCCAACCAATTGCGG
ACGGAGTAAAACTATTTATTAAAGAACCTATCCGCCCAACCACCTCATCACAAACTCTATTCCTTCTTACCCCAACCTTA
GCCTTAGCACTAGCAATAATTATCTGAACCCCTCTACCAATGCCAATTTCACTCTCTGACATAAACCTAGGCATTTTATT
TATTTTAGCCCTTTCCAGCCTCACAGTTTATTCCATTCTCGGATCGGGATGAGCATCCAACTCAAAATATGCCCTCATTG
GAGCCCTGCGAGCAGTTGCACAAACAATCTCATACGAAGTCACCCTAGCCCTAATTCTTCTATGCACCATTCTTATGTCA
GGCAACTTCACACTGCAAAACTTTAGTATTACCCAAGAATCAATCTGACTCATTGTTCCAATCTGGCCCATGACAATAAT
ATGATACATCTCAACATTGGCAGAAACTAACCGAGCACCTTTTGACCTCACCGAAGGAGAATCTGAACTAGTTTCAGGGT
TTAATGTTGAATATGCAGGAGGCCCCTTTGCACTATTTTTCCTAGCGGAATATGCAAATATTCTAATAATAAATACCATT
TCAACAATCATCTTCCTAGGCTCCACAGCCATAATCCTCCTACCA
>IAvH-Am_14764
TTGAACCTCCTATTTATTATCCCCACTTTATGTTATATTGCCCCTATTCTCCTGGCAGTTGCTTTTTTTACCCTTATTGA
ACGCAAAGTGTTAGGCTATATGCAACACCGAAAAGGCCCCAACATTGTAGGACCAATAGGCCTCCTCCAACCAATTGCGG
ACGGAGTAAAACTATTTATTAAAGAACCTATCCGCCCAACCACCTCATCACAAACCCTATTCCTTCTTACCCCAACCTTA
GCCTTAGCACTAGCAATAATTATCTGAACCCCTCTACCAATGCCAATTTCACTCTCTGACATAAATCTAGGCATTTTATT
TATTTTAGCCCTTTCCAGCCTCACAGTTTATTCCATTCTCGGTTCGGGATGAGCATCCAACTCAAAATATGCCCTCATTG
GAGCCCTGCGAGCAGTTGCACAAACAATCTCATACGAAGTCACCCTGGCCATAATTCTTCTATGCACCATTCTTATGTCA
GGCAACTTCACACTGCAAAACTTTAGTATTACCCAAGAATCAATCTGACTCATTGTTCCAATCTGACCTATGACAATAAT
ATGATACATCTCAACGTTGGCAGAAACTAACCGAGCACCTTTTGACCTCACCGAAGGAGAATCTGAACTAGTTTCAGGGT
TTAATGTTGAATATGCAGGAGGCCCCTTTGCACTATTTTTCCTAGCAGAATATGCAAATATTCTAATAATAAACACCATT
TCAACAATCATCTTCCTAGGCTCCGCAGCCATAATCCTCCTACCA
>IAvH-Am_14766
TTGAACCTCCTATTTATTATCCCCACTTTATGTTATATTGCCCCTATTCTCCTGGCAGTTGCTTTTTTTACCCTTATTGA
ACGCAAAGTGTTAGGCTATATGCAACACCGAAAAGGCCCCAACATTGTAGGACCAATAGGCCTCCTCCAACCAATTGCGG
ACGGAGTAAAACTATTTATTAAAGAACCTATCCGCCCAACCACCTCATCACAAAATCTATTCCTTCTTACCCCAACCTTA
GCCTTAGCACTAGCAATAATTATCTGAACCCCTCTACCAATGCCAATTTCACTCTCTGACATAAATCTAAGCATTTTATT
TATTTTAGCCCTTTCCAGCCTCACAGTTTATTCCATTCTCGGATCGGGATGAGCATCCAACTCAAAATATGCCCTCATTG
GAGCCCTGCGAGCAGTTGCACAAACAATCTCATACGAAGTCACCCTAGCCTTATTTCTTCTATGCACAATTCTTATGTCA
GGCAACTTCCCACTACAAACTTTTAGTATCACCCAAGAATCAATCTGACTCATTGTTCCAATCTGGCCCATGACAATAAT
ATGATACATCTCAACATTAGCAGAAACTAACCGAGCACCTTTTGACCTCACCGAAGGAGAATCTGAACTAGTTTCAGGGT
TTAATGTTGAATATGCAGGAGGCCCCTTTGCACTATTTTTCTTAGCGGAATATGCAAATATTCTAATAATAAACACCATT
TCAACAATCATCTTCCTAGGCTCCACAGCCATAATCCTCCTACCA
>IAvH-Am_14767
TTGAACCTCCTATTTATTATCCCCACTTTATGTTATATTGCCCCTATTCTCCTGGCAGTTGCTTTTTTTACCCTTATTGA
ACGCAAAGTGTTAGGCTATATGCAACACCGAAAAGGCCCCAACATTGTAGGACCAATAGGCCTCCTCCAACCAATTGCGG
ACGGAGTAAAACTATTTATTAAAGAACCTATCCGCCCAACCACCTCATCACAAACTCTATTCCTTCTTACCCCAACCTTA
GCCTTAGCACTAGCAATAATTATCTGAACCCCTCTACCAATGCCAATTTCACTCTCTGACATAAACCTAGGCATTTTATT
TATTTTAGCCCTTTCCAGCCTCACAGTTTATTCCATTCTCGGATCGGGATGAGCATCCAACTCAAAATATGCCCTCATTG
GAGCCCTGCGAGCAGTTGCACAAACAATCTCATACGAAGTCACCCTAGCCCTAATTCTTCTATGCACCATTCTTATGTCA
GGCAACTTCACACTGCAAAACTTTAGTATTACCCAAGAATCAATCTGACTCATTGTTCCAATCTGGCCCATGACAATAAT
ATGATACATCTCAACATTGGCAGAAACTAACCGAGCACCTTTTGACCTCACCGAAGGAGAATCTGAACTAGTTTCGGGGT
TTAATGTTGAATATGCAGGAGGCCCCTTTGCACTATTTTTCCTAGCGGAATATGCAAATATTCTAATAATAAATACCATT
TCAACAATCATCTTCCTAGGCTCCACAGCCATAATCCTCCTACCA
>IAvH-Am_14768
TTGAACCTCCTATTTATTATCCCCACTTTATGTTATATTGCCCCTATTCTCCTGGCAGTTGCTTTTTTTACCCTTATTGA
ACGCAAAGTGTTAGGCTATATGCAACACCGAAAAGGCCCCAACATTGTAGGACCAATAGGCCTCCTCCAACCAATTGCGG
ACGGAGTAAAACTATTTATTAAAGAACCTATCCGCCCAACCACCTCATCACAAACTCTATTCCTTCTTACCCCAACCTTA
GCCTTAGCACTAGCAATAATTATCTGAACCCCTCTACCAATGCCAATTTCACTCTCTGACATAAACCTAGGCATTTTATT
TATTTTAGCCCTTTCCAGCCTCACAGTTTATTCGATTCTCGGATCGGGATGAGCATCCAACTCAAAATATGCCCTCATTG
GAGCCCTGCGAGCAGTTGCACAAACAATCTCATACGAAGTCACCCTAGCCCTAATTCTTCTATGCACCATTCTTATGTCA
GGCAACTTCACACTGCAAAACTTTAGTATTACCCAAGAATCAATCTGACTCATTGTTCCAATCTGGCCCATGACAATAAT
ATGATACATCTCAACATTGGCAGAAACTAACCGAGCACCTTTTGACCTCACCGAAGGAGAATCTGAACTAGTTTCAGGGT
TTAATGTTGAATATGCAGGAGGCCCCTTTGCACTATTTTTCCTAGCGGAATATGCAAATATTCTAATAATAAATACCATT
TCAACAATCATCTTCCTAGGCTCCACAGCCATAATCCTCCTACCA
>IAvH-Am_14769
TTGAACCTCCTATTTATTATCCCCACTTTATGTTATATTGCCCCTATTCTCCTGGCAGTTGCTTTTTTTACCCTTATTGA
ACGCAAAGTGTTAGGCTATATGCAACACCGAAAAGGCCCCAACATTGTAGGACCAATAGGCCTCCTCCAACCAATTGCGG
ACGGAGTAAAACTATTTATTAAAGAACCTATCCGCCCAACCACCTCATCACAAACTCTATTCCTTCTTACCCCAACCTTA
GCCTTAGCACTAGCAATAATTATCTGAACCCCTCTACCAATGCCAATTTCACTCTCTGACATAAACCTAGGCATTTTATT
TATTTTAGCCCTTTCCAGCCTCACAGTTTATTCCATTCTCGGATCGGGATGAGCATCCAACTCAAAATATGCCCTCATTG
GAGCCTTGCGAGCAGTTGCACAAACAATCTCATACGAAGTCACCCTAGCCCTAATTCTTCTATGCACCATTCTTATGTCA
GGCAACTTCACACTGCAAAACTTTAGTATTACCCAAGAATCAATCTGACTCATTGTTCCAATCTGGCCCATGACAATAAT
ATGATACATCTCAACATTGGCAGAAACTAACCGAGCACCTTTTGACCTCACTGAAGGAGAATCTGAACTAGTTTCAGGGT
TTAATGTTGAATATGCAGGAGGCCCCTTTGCACTATTTTTCCTAGCGGAATATGCAAATATTCTAATAATAAATACCATT
TCAACAATCATCTTCCTAGGCTCCACAGCCATAATCCTCCTACCA
>IAvH-Am_14770
TTGAACCTCCTATTTATTATCCCCACTTTATGTTATATTGCCCCTATTCTCCTGGCAGTTGCTTTTTTTACCCTTATTGA
ACGCAAAGTGTTAGGCTATATGCAACACCGAAAAGGCCCCAACATTGTAGGACCAATAGGCCTCCTCCAACCAATTGCGG
ACGGAGTAAAACTATTTATTAAAGAACCTATCCGCCCAACCACCTCATCACAAACTCTATTCCTTCTTACCCCAACCTTA
GCCTTAGCACTAGCAATAATTATCTGAACCCCTCTACCAATGCCAATTTCACTCTCTGACATAAACCTAGGCATTTTATT
TATTTTAGCCCTTTCCAGCCTCACAGTTTATTCCATTCTCGGATCGGGATGAGCATCCAACTCAAAATATGCCCTCATTG
GAGCCCTGCGAGCAGTTGCACAAACAATCTCATACGAAGTCACCCTAGCCCTAATTCTTCTATGCACCATTCTTATGTCA
GGCAACTTCACACTGCAAAACTTTAGTATTACCCAAGAATCAATCTGACTCATTGTTCCAATCTGGCCCATGACAATAAT
ATGATACATCTCAACATTGGCAGAAACTAACCGAGCACCTTTTGACCTCACCGAAGGAGAATCTGAACTAGTTTCAGGGT
TTAATGTTGAATATGCAGGAGGCCCCTTTGCACTATTTTTCCTAGCGGAATATGCAAATATTCTAATAATAAATACCATT
TCAACAATCATCTTCCTAGGCTCCACAGCCATAATCCTCCTACCA
>AMMH_159
TTGAACCTTCTATTTATTATCCCCACTCTATGCTATATTGCCCCTATTCTCCTGGCAGTTGCTTTTTTTACCCTTATTGA
ACGCAAAGTGTTAGGCTATATGCAACACCGAAAAGGCCCCAATATTGTAGGCCCAATAGGCCTCCTCCAACCAATTGCAG
ATGGAGTAAAACTATTTATTAAAGAACCCATCCGCCCAACAACCTCATCACAAACTCTATTCCTTCTTACCCCAACCTTA
GCCTTAGCACTAGCAATAATTATCTGAACCCCCCTACCAATGCCAATTTCACTCTCTGACATAAACCTGGGCATTTTATT
TATTTTAGCCCTTTCTAGCCTTACAGTTTATTCCATTCTAGGATCAGGATGAGCATCCAACTCCAAATACGCCCTCATTG
GAGCCCTGCGAGCAGTTGCACAAACAATCTCATACGAAGTCACCCTGGCCCTAATTCTTCTATGCACCATTCTTATGTCA
>AMMH_160
TTGAACCTTCTATTTATTATCCCCACTCTATGCTATATTGCCCCTATTCTCCTGGCAGTTGCTTTTTTTACCCTTATTGA
ACGCAAAGTGTTAGGCTATATGCAACACCGAAAAGGCCCCAATATTGTAGGCCCAATAGGCCTCCTCCAACCAATTGCAG
ATGGAGTAAAACTATTTATTAAAGAACCCATCCGCCCAACAACCTCATCACAAACTCTATTCCTTCTTACCCCAACCTTA
GCCTTAGCACTAGCAATAATTATCTGAACCCCCCTACCAATGCCAATTTCACTCTCTGACATAAACCTGGGCATTTTATT
TATTTTAGCCCTTTCTAGCCTTACAGTTTATTCCATTCTAGGATCAGGATGAGCATCCAACTCCAAATACGCCCTCATTG
GAGCCCTGCGAGCAGTTGCACAAACAATCTCATACGAAGTCACCCTGGCCCTAATTCTTCTATGCACCATCCTTATGTCA
GGCAACTTCACTCTACAAAACTTTAGTATCACCCAAGAATCAATCTGACTCATTGTTCCAATCTGGCCTATGACAATAAT
ATGATACATCTCAACACTGGCAGAAACTAACCGAGCACCCTTTGACCTTACCGAAGGAGAATCTGAATTAGTCTCGGGAT
TTAATGTTGAATATGCAGGAGGCCCATTTGCATTATTTTTCCTGGCGGAATATGCAAATATTCTGATAATAAACACCATC
TCAACAATCATCTTCCTAGGCTCCACAGCCCTAATCCTGTTACCA
>CDT_2160
TTGAACCTCCTATTTATTATCCCCACTTTATGTTATATTGCCCCTATTCTCCTGGCAGTTGCTTTTTTTACCCTTATTGA
ACGCAAAGTGTTAGGCTATATGCAACACCGAAAAGGCCCCAACATTGTAGGACCAATAGGCCTCCTACAACCAATTGCGG
ACGGAGTAAAACTATTTATTAAAGAACCTATCCGCCCAACCACCTCATCACAAACTCTATTCCTTCTTACCCCAACCTTA
GCCTTAGCACTAGCAATAATTATCTGAACCCCTCTACCAATGCCAATTTCACTCTCTGACATAAATCTAAGCATTTTATT
TATTTTAGCCCTTTCCAGCCTCACAGTTTATTCCATTCTCGGATCGGGATGAGCATCCAACTCAAAATATGCCCTCATTG
GAGCCCTGCGAGCAGTTGCACAAACAATCTCATACGAAGTCACCCTGGCCCTAATTCTTCTATGCACCATTCTTATGTCA
GGCAACTTCACACTGCAAAACTTTAGTATTACCCAAGAATCAATCTGACTCATTGTTCCAATCTGACCTATGACAATAAT
ATGATACATCTCAACGTTGGCAGAAACTAACCGAGCACCTTTTGACCTCACCGAAGGAGAATCTGAACTAGTTTCAGGGT
TTAATGTTGAATATGCAGGAGGCCCCTTTGCACTATTTTTCCTAGCAGAATATGCAAATATTCTAATAATAAACACCATT
TCAACAATCATCTTCCTAGGCTCCGCAGCCATAATCCTCCTACCA
>CDT_3538
TTGAACCTCCTATTTATTATCCCCACTTTATGTTATATTGCCCCTATTCTCCTGGCAGTTGCTTTTTTTACCCTTATTGA
ACGCAAAGTGTTAGGCTATATGCAACACCGAAAAGGCCCCAACATTGTAGGACCAATAGGCCTCCTACAACCAATTGCGG
ACGGAGTAAAACTATTTATTAAAGAACCTATCCGCCCAACCACCTCATCACAAACTCTATTCCTTCTTACCCCAACCTTA
GCCTTAGCACTAGCAATAATTATCTGAACCCCTCTACCAATGCCAATTTCACTCTCTGACATAAATCTAAGCATTTTATT
TATTTTAGCCCTTTCCAGCCTCACAGTTTATTCCATTCTCGGATCGGGATGAGCATCCAACTCAAAATATGCCCTCATTG
GAGCCCTGCGAGCAGTTGCACAAACAATCTCATACGAAGTCACCCTGGCCCTAATTCTTCTATGCACCATTCTTATGTCA
GGCAACTTCACACTGCAAAACTTTAGTATTACCCAAGAATCAATCTGACTCATTGTTCCAATCTGACCTATGACAATAAT
ATGATACATTTCAACGTTGGCAGAAACTAACCGAGCACCTTTTGACCTCACCGAAGGAGAATCTGAACTAGTTTCAGGGT
TTAATGTTGAATATGCAGGAGGCCCCTTTGCACTATTTTTCCTAGCAGAATATGCAAATATTCTAATAATAAACACCATT
TCAACAATCATCTTCCTAGGCTCCGCAGCCATAATCCTCCTACCA
>CH_10066
TTGAACCTCCTATTTATTATCCCCACTTTATGTTATATTGCCCCCATTCTCCTGGCAGTTGCTTTTTTTACCCTTATTGA
ACGCAAAGTGTTAGGCTATATGCAACACCGAAAAGGCCCCAACATTGTAGGACCAATAGGCCTCCTCCAACCAATTGCGG
ACGGAGTTAAACTATTTATTAAAGAACCTATCCGCCCAACCACCTCATCACAAACTCTATTCCTTCTTACCCCAACCTTA
GCCTTAGCACTAGCAATAATTATCTGAACCCCTCTACCAATGCCAATTTCACTCTCTGACATAAATCTAGGCATTTTATT
TATTTTAGCCCTTTCCAGCCTCACAGTTTATTCCATTCTCGGATCGGGATGAGCATCCAACTCAAAATATGCCCTCATTG
GAGCCCTGCGAGCAGTTGCACAAACAATCTCATACGAAGTCACCCTAGCCCTAATTCTTCTATGCACCATTCTTATGTCA
GGCAACTTCACACTACAAAACTTTAGTATTACCCAAGAATCAATCTGACTCATTGTTCCAATCTGGCCCATGACAATAAT
ATGATACATCTCAACATTGGCAGAAACTAACCGAGCACCTTTTGACCTCACCGAAGGAGAATCTGAACTAGTTTCAGGGT
TTAATGTTGAATATGCAGGAGGCCCCTTTGCACTATTTTTCCTAGCGGAGTATGCAAATATTCTAATAATAAATACCATT
TCAACAATCATCTTCCTAGGCTCCACAGCCATAATCCTCCTACCA
>CH_6118
TTGAACCTCCTATTTATTATCCCCACTTTATGTTATATTGCCCCCATTCTCCTGGCAGTTGCTTTTTTTACCCTTATTGA
ACGCAAAGTGTTGGGCTATATGCAACACCGAAAAGGCCCCAACATTGTAGGACCAATAGGCCTCCTCCAACCAATTGCGG
ACGGAGTAAAACTATTTATTAAAGAACCTATCCGCCCAACCACCTCATCACAAACTCTATTCCTTCTTACCCCAACCTTA
GCCTTAGCACTAGCAATAATTATCTGAACCCCTCTACCAATGCCAATTTCACTCTCTGACATAAATCTAGGCATTTTATT
TATTTTAGCCCTTTCCAGCCTCACAGTTTATTCCATCCTCGGATCGGGATGAGCATCCAACTCAAAATACGCCCTCATTG
GAGCCCTGCGAGCAGTTGCACAAACAATCTCATACGAGGTCACCCTAGCCCTAATTCTTCTATGCACCATTCTTATGTCA
GGCAACTTCACACTACAAAACTTTAGCATTACCCAAGAATCAATCTGACTCATTGTTCCGATCTGGCCCATGACAATAAT
ATGATACATCTCAACACTGGCAGAAACTAACCGAGCACCTTTTGACCTCACCGAAGGAGAATCTGAACTAGTTTCAGGAT
TTAATGTTGAATATGCAGGAGGCCCCTTTGCACTATTTTTCCTAGCGGAATACGCAAATATTCTAATAATAAATACCATT
TCAACAATCATCTTCCTAGGCTCCACAGCCATAATCCTCCTACCA
>CH_6542
TTGAACCTCCTATTTATTATCCCCACTTTATGTTATATTGCCCCCATTCTCCTGGCAGTTGCTTTTTTTACCCTTATTGA
ACGCAAAGTGTTGGGCTATATGCAACACCGAAAAGGCCCCAACATTGTAGGACCAATAGGCCTCCTCCAACCAATTGCGG
ACGGAGTAAAACTATTTATTAAAGAACCTATCCGCCCAACCACCTCATCACAAACTCTATTCCTTCTTACCCCAACCTTA
GCCTTAGCACTAGCAATAATTATCTGAACCCCTCTACCAATGCCAATTTCACTCTCTGACATAAATCTAGGCATTTTATT
TATTTTAGCCCTTTCCAGCCTCACAGTTTATTCCATTCTCGGATCGGGATGAGCATCCAACTCAAAATACGCCCTCATTG
GAGCCCTGCGAGCAGTTGCACAAACAATCTCATACGAGGTCACCCTAGCCCTAATTCTTCTATGCACCATTCTTATGTCA
GGCAACTTCACACTACAAAACTTTAGCATTACCCAAGAATCAATCTGACTCATTGTTCCGATCTGGCCCATGACAATAAT
ATGATACATCTCAACACTGGCAGAAACTAACCGAGCACCTTTTGACCTCACCGAAGGAGAATCTGAACTAGTTTCAGGAT
TTAATGTTGAATATGCAGGAGGCCCCTTTGCACTATTTTTCCTAGCGGAATACGCAAATATTCTAATAATAAATACCATT
TCAACAATCATCTTCCTAGGCTCCACAGCCATAATCCTCCTACCA
>CH_6640
TTGAACCTCCTATTTATTATCCCCACTTTATGTTATATTGCCCCCATTCTCCTGGCAGTTGCTTTTTTTACCCTTATTGA
ACGCAAAGTGTTGGGCTATATGCAACACCGAAAAGGCCCCAACATTGTAGGACCAATAGGCCTCCTCCAACCAATTGCGG
ACGGAGTAAAACTATTTATTAAAGAACCTATCCGCCCAACCACCTCATCACAAACTCTATTCCTTCTTACCCCAACCTTA
GCCTTAGCACTAGCAATAATTATTTGAACCCCTCTACCAATGCCAATTTCACTCTCTGACATAAATCTAGGCATTTTATT
TATTTTAGCCCTTTCCAGCCTCACAGTTTATTCCATTCTCGGATCGGGATGAGCATCCAACTCAAAATATGCCCTCATTG
GAGCCCTGCGAGCAGTTGCACAAACAATCTCATACGAGGTCACCCTAGCCCTAATTCTTCTATGCACCATTCTTATGTCA
GGCAACTTCACACTACAAAACTTTAGCATTACCCAAGAATCAATCTGACTCATTGTTCCGATCTGGCCCATGACAATAAT
GTGATACATCTCAACACTGGCAGAAACTAACCGAGCACCTTTTGACCTCACCGAAGGAGAATCTGAACTAGTTTCAGGAT
TTAATGTTGAATATGCAGGAGGCCCCTTTGCACTATTTTTCCTAGCGGAATACGCAAATATTCTAATAATAAATACCATT
TCAACAATCATCTTCCTAGGCTCCACAGCCATAATCTTCCTACCA
>CH_6649
TTGAACCTCCTATTTATTATCCCCACTTTATGTTATATTGCCCCCATTCTCCTGGCAGTTGCTTTTTTTACCCTTATTGA
ACGCAAAGTGTTAGGCTATATGCAACACCGAAAAGGCCCCAACATTGTAGGACCAATAGGCCTCCTCCAACCAATTGCGG
ACGGAGTTAAACTATTTATTAAAGAACCTATCCGCCCAACCACCTCATCACAAACTCTATTCCTTCTTACCCCAACCTTA
GCCTTAGCACTAGCAATAATTATCTGAACCCCTCTACCAATGCCAATTTCACTCTCTGACATAAATCTAGGCATTTTATT
TATTTTAGCCCTTTCCAGCCTCACAGTTTATTCCATTCTCGGATCGGGATGAGCATCCAACTCAAAATATGCCCTCATTG
GAGCCCTGCGAGCAGTTGCACAAACAATCTCATACGAAGTCACCCTAGCCCTAATTCTTCTATGCACCATTCTTATGTCA
GGCAACTTCACACTACAAAACTTTAGTATTACCCAAGAATCAATCTGACTCATTGTTCCAATCTGGCCCATGACAATAAT
ATGATACATCTCAACATTGGCAGAAACTAACCGAGCACCTTTTGACCTCACCGAAGGAGAATCTGAACTAGTTTCAGGGT
TTAATGTTGAATATGCAGGAGGCCCCTTTGCACTATTTTTCCTAGCGGAGTATGCAAATATTCTAATAATAAATACCATT
TCAACAATCATCTTCCTAGGCTCCACAGCCATAATCCTCCTACCA
>CH_6856
TTGAACCTCCTATTTATTATCCCCACTTTATGTTATATTGCCCCCATTCTCCTGGCAGTTGCTTTTTTTACCCTTATTGA
ACGCAAAGTGTTAGGCTATATGCAACACCGAAAAGGCCCCAACATTGTAGGACCAATAGGCCTCCTCCAACCAATTGCGG
ACGGAGTTAAACTATTTATTAAAGAACCTATCCGCCCAACCACCTCATCACAAACTCTATTCCTTCTTACCCCAACCTTA
GCCTTAGCACTAGCAATAATTATCTGAACCCCTCTACCAATGCCAATTTCACTCTCTGACATAAATCTAGGCATTTTATT
TATTTTAGCCCTTTCCAGCCTCACAGTTTATTCCATTCTCGGATCGGGATGAGCATCCAACTCAAAATATGCCCTCATTG
GAGCCCTGCGAGCAGTTGCACAAACAATCTCATACGAAGTCACCCTAGCCCTAATTCTTCTATGCACCATTCTTATGTCA
GGCAACTTCACACTACAAAACTTTAGTATTACCCAAGAATCAATCTGACTCATTGTTCCAATCTGGCCCATGACAATAAT
ATGATACATCTCAACATTGGCAGAAACTAACCGAGCACCTTTTGACCTCACCGAAGGAGAATCTGAACTAGTTTCAGGGT
TTAATGTTGAATATGCAGGAGGCCCCTTTGCACTATTTTTCCTAGCGGAGTATGCAAATATTCTAATAATAAATACCATT
TCAACAATCATCTTCCTAGGCTCCACAGCCATAATCCTCCTACCA
>CH_7754
TTGAACCTCCTATTTATTATCCCCACTTTATGTTATATTGCCCCTATTCTCCTGGCAGTTGCTTTTTTTACCCTTATTGA
ACGCAAAGTGTTAGGCTATATGCAACACCGAAAAGGCCCCAACATTGTAGGACCAATAGGCCTCCTCCAACCAATTGCGG
ACGGAGTAAAACTATTTATTAAAGAACCTATCCGCCCAACCACCTCATCACAAACTCTATTCCTTCTTACCCCAACCTTA
GCCTTAGCACTAGCAATAATTATCTGAACCCCTCTACCAATGCCAATTTCACTCTCTGACATAAACCTAGGCATTTTATT
TATTTTAGCCCTTTCCAGCCTCACAGTTTATTCCATTCTCGGATCGGGATGAGCATCCAACTCAAAATATGCCCTCATTG
GAGCCCTGCGAGCAGTTGCACAAACAATCTCATACGAAGTCACCCTAGCCCTAATTCTTCTATGCACCATTCTTATGTCA
GGCAACTTCACACTGCAAAACTTTAGTATTACCCAAGAATCAATCTGACTCATTGTTCCAATCTGGCCCATGACAATAAT
ATGATACATCTCAACATTGGCAGAAACTAACCGAGCACCTTTTGACCTCACCGAAGGAGAATCTGAACTAGTTTCAGGGT
TTAATGTTGAATATGCAGGAGGCCCCTTTGCACTATTTTTCCTAGCGGAATATGCAAATATTCTAATAATAAATACCATT
TCAACAATCATCTTCCTAGGCTCCACAGCCATAATCCTCCTACCA
>MZFC_30103
TTGAACCTTCTATTTATTATCCCCACTCTATGTTATATTGCCCCTATTCTCCTGGCAGTTGCTTTTTTTACCCTTATTGA
ACGCAAAGTGTTAGGCTATATGCAACACCGAAAAGGCCCCAATATTGTGGGCCCAATAGGCCTCCTCCAACCAATTGCAG
ATGGAGTAAAACTATTTATTAAAGAACCTATCCGCCCAACAACCTCATCACAAACTCTATTTCTTCTTACCCCAACCTTA
GCCTTAGCACTAGCAATAATTATCTGAACCCCCCTACCAATGCCAATTTCACTCTCTGACATAAACCTGGGCATTTTATT
TATTTTAGCCCTCTCTAGCCTTACAGTTTACTCAATTCTAGGATCAGGATGAGCATCCAACTCCAAATACGCCCTCATTG
GAGCTCTACGAGCAGTCGCACAAACAATCTCATACGAAGTCACCCTGGCCCTAATTCTTCTATGCACCATCCTCATGTCA
GGCAACTTCACTCTACAAAACTTTAGCGTCACCCAAGAATCAATCTGACTCATTGTCCCAATCTGGCCTATGACAATAAT
ATGATACATCTCAACACTGGCAGAAACTAACCGAGCACCCTTTGACCTTACCGAAGGAGAATCTGAATTAGTTTCAGGAT
TTAATGTTGAATATGCAGGAGGCCCATTTGCATTATTTTTCCTGGCGGAATATGCAAATATTCTGATAATAAACACCATC
TCAACAATCATCTTCCTAGGCTCCACAGCCCTAATCCTGTTACCA
>MZFC_30104
TTGAACCTTCTATTTATTATCCCCACTCTATGTTATATTGCCCCTATTCTCCTGGCAGTTGCTTTTTTTACCCTTATTGA
ACGCAAAGTGTTAGGCTATATGCAACACCGAAAAGGCCCCAATATTGTGGGCCCAATAGGCCTCCTCCAACCAATTGCAG
ATGGAGTAAAACTATTTATTAAAGAACCTATCCGCCCAACAACCTCATCACAAACTCTATTTCTTCTTACCCCAACCTTA
GCCTTAGCACTAGCAATAATTATCTGAACCCCCCTACCAATGCCAATTTCACTCTCTGACATAAACCTGGGCATTTTATT
TATTTTAGCCCTCTCTAGCCTTACAGTTTACTCAATTCTAGGATCAGGATGAGCATCCAACTCCAAATACGCCCTCATTG
GAGCTCTACGAGCAGTCGCACAAACAATCTCATACGAAGTCACCCTGGCCCTAATTCTTCTATGCACCATCCTCATGTCA
GGCAACTTCACTCTACAAAACTTTAGCGTCACCCAAGAATCAATCTGACTCATTGTCCCAATCTGGCCTATGACAATAAT
ATGATACATCTCAACACTGGCAGAAACTAACCGAGCACCCTTTGACCTTACCGAAGGAGAATCTGAATTAGTTTCAGGAT
TTAATGTTGAATATGCAGGAGGCCCATTTGCATTATTTTTCCTGGCGGAATATGCAAATATTCTGATAATAAACACCATC
TCAACAATCATCTTCCTAGGCTCCACAGCCCTAATCCTGTTACCA
>CRVA_1973
TTGAACCTCCTATTTATTATTCCTACTCTATGCTATATTGCCCCAATTCTCCTGGCAGTTGCTTTTTTTACCCTTATTGA
ACGCAAAGTGTTAGGCTATATGCAACACCGAAAAGGCCCCAACATTGTAGGTCCAATAGGCCTCCTCCAACCAATTGCAG
ACGGAGTAAAACTATTTATTAAAGAACCCATCCGCCCAACGACCTCATCACAAACTTTATTCCTTCTTACCCCAACCTTA
GCCTTAGCACTAGCAATAATTATCTGAACCCCACTACCAATGCCAATTTCACTCTCTGATATAAACCTGAGCATTTTATT
TATTTTAGCCCTTTCTAGTCTTACAGTTTATTCCATTCTTGGATCAGGATGAGCATCCAATTCGAAATACGCCCTCATTG
GAGCCCTACGAGCAGTTGCACAAACAATCTCATATGAAGTCACCTTAGCCCTAATTCTTCTATGCACCATCCTTATGTCA
GGTAACTTCACACTACAAAATTTTAGCGTTACCCAAGAATCAATCTGACTCATTGTCCCAATCTGGCCCATGACAATAAT
ATGGTACATCTCAACACTGGCAGAAACTAACCGAGCACCCTTTGACCTTACCGAAGGAGAATCTGAACTGGTTTCAGGAT
TTAATGTTGAATATGCAGGGGGCCCCTTCGCACTATTTTTCCTAGCGGAATATGCAAATATTCTGATAATAAACACCATT
TCAACAATTATCTTCCTAGGTTCCACAGCCCTGATTCTGTTACCA
>CRVA_1974
TTGAACCTCCTATTTATTATTCCTACTCTATGCTATATTGCCCCAATTCTCCTGGCAGTTGCTTTTTTTACCCTTATTGA
ACGCAAAGTGTTAGGCTATATGCAACACCGAAAAGGCCCCAACATTGTAGGTCCAATAGGCCTCCTCCAACCAATTGCAG
ACGGAGTAAAACTATTTATTAAAGAACCCATCCGCCCAACGACCTCATCACAAACTTTATTCCTTCTTACCCCAACCTTA
GCCTTAGCACTAGCAATAATTATCTGAACCCCACTACCAATGCCAATTCCACTCTCTGATATAAACCTGAGCATTTTATT
TATTTTAGCCCTTTCTAGTCTTACAGTTTATTCCATTCTTGGATCAGGATGAGCATCCAATTCAAAATACGCCCTCATTG
GAGCCCTACGAGCAGTTGCACAAACAATCTCATATGAAGTCACCTTAGCCCTAATTCTTCTATGCACCATCCTTATGTCA
GGTAACTTCACACTACAAAATTTTAGCGTTACCCAAGAATCAATCTGACTCATTGTCCCAATCTGGCCCATGACAATAAT
ATGGTACATCTCAACACTGGCAGAAACTAACCGAGCACCCTTTGACCTTACCGAAGGAGAATCTGAACTGGTTTCAGGAT
TTAATGTTGAATATGCAGGGGGCCCCTTCGCACTATTTTTCCTAGCGGAATATGCAAATATTCTGATAATAAACACCATT
TCAACAATTATCTTCCTAGGTTCCACAGCCCTGATTCTGTTACCA
>CRVA_2759
TTGAACCTTCTATTTATTATCCCCACTCTATGTTATATTGCCCCTATTCTCCTGGCAGTTGCTTTTTTTACCCTTATTGA
ACGCAAAGTGTTAGGCTATATGCAACACCGAAAAGGCCCCAATATTGTTGGCCCAATAGGCCTCCTCCAACCAATTGCAG
ATGGAGTAAAACTATTTATTAAAGAACCTATCCGCCCAACAACCTCATCACAAACTCTATTTCTTCTTACCCCAACCTTA
GCCTTAGCACTAGCAATAATTATCTGAACCCCCCTACCTATGCCAATTTCACTCTCTGACATAAACCTGGGCATTTTATT
TATTTTAGCCCTCTCTAGCCTTACAGTTTACTCCATTCTAGGGTCAGGATGAGCATCCAACTCCAAATACGCCCTCATTG
GAGCCCTACGAGCAGTTGCACAAACAATCTCATACGAAGTCACCCTGGCCCTAATTCTTCTATGCACCATCCTTATGTCA
GGCAACTTCACTCTACAAAACTTTAGCATCACCCAAGAATCAATCTGACTCATTGTCCCAATCTGGCCTATGACAATAAT
ATGATACATCTCAACACTGGCAGAAACTAACCGAGCACCCTTTGACCTTACCGAAGGAGAATCTGAATTAGTCTCGGGAT
TTAATGTTGAATATGCAGGAGGCCCATTTGCATTATTTTTCCTGGCGGAATATGCAAATATTCTGATAATAAACACCATC
TCAACAATCATCTTCCTAGGCTCCACAGCCCTAATCTTGTTACCA
>CRVA_2760
TTGAACCTTCTATTTATTATCCCCACTCTATGTTATATTGCCCCCATTCTCCTGGCAGTTGCTTTTTTTACCCTTATTGA
ACGCAAAGTGTTAGGCTATATGCAACACCGAAAAGGCCCCAATATTGTTGGCCCAATAGGCCTCCTCCAACCAATTGCAG
ATGGAGTAAAACTATTTATTAAAGAACCTATCCGCCCAACAACCTCATCACAAACTCTATTTCTTCTTACCCCAACCTTA
GCCTTAGCACTAGCAATAATTATCTGAACCCCCCTACCTATGCCAATTTCACTCTCTGACATAAACCTGGGCATTTTATT
TATTTTAGCCCTCTCTAGCCTTACAGTTTACTCCATTCTAGGGTCAGGATGAGCATCCAACTCCAAATACGCCCTCATTG
GAGCCCTACGAGCAGTTGCACAAACAATCTCATACGAAGTCACCCTGGCCCTAATTCTTCTATGCACCATCCTTATGTCA
GGCAACTTCACTCTACAAAACTTTAGCATCACCCAAGAATCAATCTGACTCATTGTCCCAATCTGGCCTATGACAATAAT
ATGATACATCTCAACACTGGCAGAAACTAACCGAGCACCCTTTGACCTTACCGAAGGAGAATCTGAATTAGTCTCGGGAT
TTAATGTTGAATATGCAGGAGGCCCATTTGCATTATTTTTCCTGGCGGAATATGCAAATATTCTGATAATAAACACCATC
TCAACAATCATCTTCCTAGGCTCCACAGCCCTAATCTTGTTACCA
>CRVA_3167
TTGAACCTTCTATTTATTATCCCCACTCTATGTTATATTGCCCCTATTCTCCTGGCAGTTGCTTTTTTTACCCTTATTGA
ACGCAAAGTGTTAGGCTATATGCAACACCGAAAAGGCCCCAATATTGTTGGCCCAATAGGCCTCCTCCAACCAATTGCAG
ATGGAGTAAAACTATTTATTAAAGAACCTATCCGCCCAACAACCTCATCACAAACTCTATTTCTTCTTACCCCAACCTTA
GCCTTAGCACTAGCAATAATTATCTGAACCCCCCTACCTATGCCAATTTCACTCTCTGACATAAACCTGGGCATTTTATT
TATTTTAGCCCTCTCTAGCCTTACAGTTTACTCCATTCTAGGGTCAGGATGAGCATCCAACTCCAAATACGCCCTCATTG
GAGCCCTACGAGCAGTTGCACAAACAATCTCATACGAAGTCACCCTGGCCCTAATTCTTCTATGCACCATCCTTATGTCA
GGCAACTTCACTCTACAAAACTTTAGCATCACCCAAGAATCAATCTGACTCATTGTCCCAATCTGGCCTATGACAATAAT
ATGATACATCTCAACACTGGCAGAAACTAACCGAGCACCCTTTGACCTTACCGAAGGAGAATCTGAATTAGTCTCGGGAT
TTAATGTTGAATATGCAGGAGGCCCATTTGCATTATTTTTCCTGGCGGAATATGCAAATATTCTGATAATAAACACCATC
TCAACAATCATCTTCCTAGGCTCCACAGCCCTAATCTTGTTACCA
>AMMH_121
TTGAACCTTCTATTTATTATCCCCACTCTATGTTATATTGCCCCTATTCTCCTGGCAGTTGCTTTTTTTACCCTTATTGA
ACGCAAAGTGTTAGGCTATATGCAACACCGAAAAGGCCCCAATATTGTGGGCCCAATAGGCCTCCTCCAACCAATTGCAG
ATGGAGTAAAACTATTTATTAAAGAACCTATCCGCCCAACAACCTCGTCACAAACTCTATTTCTTCTTACCCCAACCTTA
GCCTTAGCACTAGCAATAATTATCTGAACCCCCCTACCAATGCCAATTTCACTCTCTGACATAAACCTGGGCATTTTATT
TATTTTAGCCCTCTCTAGCCTTACAGTTTACTCCATTCTAGGGTCAGGATGAGCATCCAACTCCAAATACGCCCTCATTG
GAGCCCTACGAGCAGTTGCACAAACAATCTCATACGAAGTCACCCTGGCCCTAATTCTTCTATGCACCATCCTTATGTCA
GGCAACTTCACTCTACAAAACTTTAGCATCACCCAAGAATCAATCTGACTCATTGTCCCAATCTGGCCTATGACAATAAT
ATGATACATCTCAACACTGGCAGAAACTAACCGAGCACCCTTTGACCTTACCGAAGGAGAATCTGAGTTAGTCTCGGGAT
TTAATGTTGAATATGCAGGAGGCCCATTTGCATTATTTTTCCTGGCGGAATATGCAAATATTCTGATAATAAACACCATC
TCAACAATCATCTTCCTAGGCTCCACAGCCCTAATCTTGTTACCA
>AMMH_122
TTGAACCTTCTATTTATTATCCCCACTCTATGTTATATTGCCCCTATTCTCCTGGCAGTTGCTTTTTTTACCCTTATTGA
ACGCAAAGTGTTAGGCTATATGCAACACCGAAAAGGCCCCAATATTGTGGGCCCAATAGGCCTCCTCCAACCAATTGCAG
ATGGAGTAAAACTATTTATTAAAGAACCTATCCGCCCAACAACCTCATCACAAACTCTATTTCTTCTTACCCCAACCTTA
GCCTTAGCACTAGCAATAATTATCTGAACCCCCCTACCAATGCCAATTTCACTCTCTGACATAAACCTGGGCATTTTATT
TATTTTAGCCCTCTCTAGCCTTACAGTTTACTCCATTCTAGGGTCAGGATGAGCATCCAACTCCAAATACGCCCTCATTG
GAGCCCTACGAGCAGTTGCACAAACAATCTCATACGAAGTCACCCTGGCCCTAATTCTTCTATGCACCATCCTTATGTCA
GGCAACTTCACTCTACAAAACTTTAGCATCACCCAAGAATCAATCTGACTCATTGTCCCAATCTGGCCTATGACAATAAT
ATGATACATCTCAACACTGGCAGAAACTAACCGAGCACCCTTTGACCTTACCGAAGGAGAATCTGAGTTAGTCTCGGGAT
TTAATGTTGAATATGCAGGAGGCCCATTTGCATTATTTTTCCTGGCGGAATATGCAAATATTTTGATAATAAACACCATC
TCAACAATCATCTTCCTAGGCTCCACAGCCCTAATCTTGTTACCA
>AMMH_137
TTGAACCTTCTATTTATTATCCCCACTCTATGTTATATTGCCCCTATTCTCCTGGCAGTTGCTTTTTTTACCCTTATTGA
ACGCAAAGTGTTAGGCTATATGCAACACCGAAAAGGCCCCAATATTGTGGGCCCAATAGGCCTCCTCCAACCAATTGCAG
ATGGAGTAAAACTATTTATTAAAGAACCTATCCGCCCAACAACCTCGTCACAAACTCTATTTCTTCTTACCCCAACCTTA
GCCTTAGCACTAGCAATAATTATCTGAACCCCCCTACCAATGCCAATTTCACTCTCTGACATAAACCTGGGCATTTTATT
TATTTTAGCCCTCTCTAGCCTTACAGTTTACTCCATTCTAGGGTCAGGATGAGCATCCAACTCCAAATACGCCCTCATTG
GAGCCCTACGAGCAGTTGCACAAACAATCTCATACGAAGTCACCCTGGCCCTAATTCTTCTATGCACCATCCTTATGTCA
GGCAACTTCACTCTACAAAACTTTAGCATCACCCAAGAATCAATCTGACTCATTGTCCCAATCTGGCCTATGACAATAAT
ATGATACATCTCAACACTGGCAGAAACTAACCGAGCACCCTTTGACCTTACCGAAGGAGAATCTGAGTTAGTCTCGGGAT
TTAATGTTGAATATGCAGGAGGCCCATTTGCATTATTTTTCCTGGCGGAATATGCAAATATTCTGATAATAAACACCATC
TCAACAATCATCTTCCTAGGCTCCACAGCCCTAATCTTGTTACCA
>IAvH-Am_10258
TTGAACCTCCTATTTATTATCCCCACTTTATGTTATATTGCCCCTATTCTCCTGGCAGTTGCTTTTTTTACCCTTATTGA
ACGCAAAGTGTTAGGCTATATGCAACACCGAAAAGGCCCCAACATTGTAGGACCAATAGGCCTCCTACAACCAATTGCGG
ACGGAGTAAAACTATTTATTAAAGAACCTATCCGCCCAACCACCTCATCACAAACTCTATTCCTTCTTACCCCAACCTTA
GCCTTAGCACTAGCAATAATTATCTGAACCCCTCTACCAATGCCAATTTCACTCTCTGACATAAATCTAGGCATTTTATT
TATTTTAGCCCTTTCCAGCCTCACAGTTTATTCCATTCTCGGATCGGGATGAGCATCCAACTCAAAATATGCCCTCATTG
GAGCCCTGCGAGCAGTTGCACAAACAATCTCATACGAAGTCACCCTAGCCCTAATTCTTCTATGCACCATTCTTATGTCA
GGCAACTTCACACTGCAAAACTTTAGTATTACCCAAGAATCAATCTGACTCATTGTTCCAATCTGACCTATGACAATAAT
ATGATACATCTCAACGTTGGCAGAAACTAACCGAGCACCTTTTGACCTCACCGAAGGAGAATCTGAACTAGTTTCAGGGT
TTAATGTTGAATATGCAGGAGGCCCCTTTGCACTATTTTTCCTAGCAGAATATGCAAATATTCTAATAATAAACACCATT
TCAACAATCATCTTCCTAGGCTCCGCAGCCATAATCCTCCTACCA
>MZFC_20509
TTGAACCTTCTATTTATTATCCCCACTCTATGTTATATTGCCCCTATTCTCCTGGCAGTTGCTTTTTTTACCCTTATTGA
ACGCAAAGTGTTAGGCTATATGCAACACCGAAAAGGCCCCAATATTGTGGGCCCAATAGGCCTCCTCCAACCAATTGCAG
ATGGAGTAAAACTATTTATTAAAGAACCTATCCGCCCAACAACCTCATCACAAACTCTATTTCTTCTTACCCCAACCTTA
GCCTTAGCACTAGCAATAATTATCTGAACCCCCCTACCAATGCCAATTTCACTCTCTGACATAAACCTGGGCATTTTATT
TATTTTAGCCCTCTCTAGCCTTACAGTTTACTCAATTCTAGGATCAGGATGAGCATCCAACTCCAAATACGCCCTCATTG
GAGCTCTACGAGCAGTCGCACAAACAATCTCATACGAAGTCATCCTGGCCCTAATTCTTCTATGCACCATCCTCATGTCA
GGCAACTTCACTCTACAAAACTTTAGCGTCACCCAAGAATCAATCTGACTCATTGTCCCAATCTGGCCTATGACAATAAT
ATGATACATCTCAACACTGGCAGAAACTAACCGAGCACCCTTTGACCTTACCGAAGGAGAATCTGAATTAGTTTCAGGAT
TTAATGTTGAATATGCAGGAGGCCCATTTGCATTATTTTTCCTGGCGGAATATGCAAATATTCTGATAATAAACACCATC
TCAACAATTATCTTCCTAGGCTCCACAGCCCTAATCCTGTTACCA
>MZFC_5228
TTGAACCTTCTATTTATTATCCCCACTCTATGTTATATTGCCCCTATTCTCCTGGCAGTTGCTTTTTTTACCCTTATTGA
ACGCAAAGTGTTAGGCTATATGCAACACCGAAAAGGCCCCAATATTGTGGGCCCAATAGGCCTCCTCCAACCAATTGCAG
ATGGAGTAAAACTATTTATTAAAGAACCTATCCGCCCAACAACCTCATCACAAACTCTATTTCTTCTTACCCCAACCTTA
GCCTTAGCACTAGCAATAATTATCTGAACCCCGCTACCAATGCCAATTTCACTCTCTGACATAAACCTGGGCATTTTATT
TATTTTAGCCCTCTCTAGCCTTACAGTTTACTCAATTCTAGGGTCCGGATGAGCATCCAACTCCAAATACGCCCTCATTG
GAGCCCTACGAGCAGTTGCACAAACAATCTCATACGAAGTCACCCTGGCCCTAATTCTTCTATGCACCATCCTTATGTCA
GGCAACTTCACTCTACAAAACTTTAGCGTCACCCAAGAATCAATCTGACTCATTGTCCCAATCTGGCCTATGACAATAAT
ATGATACATCTCAACACTAGCAGAAACTAACCGAGCACCCTTTGACCTTACCGAAGGAGAATCTGAATTAGTTTCAGGAT
TTAATGTTGAGTATGCAGGAGGCCCATTTGCATTATTTTTCCTGGCGGAATATGCAAATATTCTGATAATAAACACCATC
TCAACAATCATCTTCCTAGGCTCCACAGCCCTAATCCTGTTACCA
>MHNLS_17183
TTGAACCTCCTATTTATTATCCCCACTTTATGTTATATTGCCCCTATTCTCCTGGCAGTTGCTTTTTTTACCCTTATTGA
ACGCAAAGTGTTAGGCTATATGCAACACCGAAAAGGCCCCAACATTGTAGGACCAATAGGCCTCCTACAACCAATTGCGG
ACGGAGTAAAACTATTTATTAAAGAACCTATCCGCCCAACCACCTCATCACAAACTCTATTCCTTCTTACCCCAACCTTA
GCCTTAGCACTAGCAATAATTATCTGAACCCCTCTACCAATGCCAATTTCACTCTCTGACATAAATCTAAGCATTTTATT
TATTTTAGCCCTTTCCAGCCTCACAGTTTATTCCATTCTCGGATCAGGATGAGCATCCAACTCAAAATATGCCCTCATTG
GAGCCCTGCGAGCAGTTGCACAAACAATCTCATACGAAGTCACCCTAGCCCTAATTCTTCTATGCACCATTCTTATGTCA
GGCAACTTCACACTGCAAAACTTTAGTATTACCCAAGAGTCAATCTGACTCATTGTTCCAATCTGACCTATGACAATAAT
ATGATACATCTCAACGTTGGCAGAAACTAACCGAGCACCTTTTGACCTCACCGAAGAAGAATCTGAACTAGTTTCAGGGT
TTAATGTTGAATATGCAGGAGGCCCCTTTGCACTATTTTTCCTAGCAGAATATGCAAATATTCTAATAATAAACACCATT
TCAACAATCATCTTCCTAGGCTCCGCAGCCATAATCCTCCTACCA
>MHUA_A_04347
TTGAACCTCCTATTTATTATCCCCACTTTATGTTATATTGCCCCTATTCTCCTGGCAGTTGCTTTTTTTACCCTTATTGA
ACGCAAAGTGTTAGGCTATATGCAACACCGAAAAGGCCCCAACATTGTAGGACCAATAGGCCTCCTACAACCAATTGCGG
ACGGAGTAAAACTATTTATTAAAGAACCTATCCGCCCAACCACCTCATCACAAACTCTATTCCTTCTTACCCCAACCTTA
GCCTTAGCACTAGCAATAATTATCTGAACCCCACTACCAATGCCAATTTCACTCTCTGACATAAATCTAAGCATTTTATT
TATTTTAGCCCTTTCCAGCCTCACAGTTTATTCCATTCTCGGATCGGGATGAGCATCCAACTCAAAATATGCCCTCATTG
GAGCCCTGCGAGCAGTTGCACAAACAATCTCATACGAAGTCACCCTAGCCCTAATTCTTCTATGCACCATTCTTATGTCA
GGCAACTTCACACTGCAAAACTTTAGTATTACCCAAGAATCAATCTGACTCATTGTTCCAATCTGACCTATGACAATAAT
ATGATACATCTCAACCTTGGCAGAAACTAACCGAGCACCTTTTGACCTCACCGAAGGAGAATCTGAACTAGTTTCAGGGT
TTAATGTTGAATATGCAGGAGGCCCCTTTGCACTATTTTTCCTAGCAGAATATGCAAATATTCTAATAATAAACACCATT
TCAACAATCATCTTCCTAGGCTCCGCAGCCATAATCCTCCTACCA
>MHUA_A_07143
TTGAACCTCCTATTTATTATCCCCACTTTATGTTATATTGCCCCTATTCTCCTGGCAGTTGCTTTTTTTACCCTTATTGA
ACGCAAAGTGTTAGGCTATATGCAACACCGAAAAGGCCCCAACATTGTAGGACCAATAGGCCTCCTCCAACCAATTGCGG
ACGGAGTAAAACTATTTATTAAAGAACCTATCCGCCCAACCACCTCATCACAAACCCTATTCCTTCTTACCCCAACCTTA
GCCTTAGCACTAGCAATAATTATCTGAACCCCTCTACCAATGCCAATTTCACTCTCTGACATAAATCTAGGCATTTTATT
TATTTTAGCCCTTTCCAGCCTCACAGTTTATTCCATTCTCGGATCGGGATGAGCATCCAACTCAAAATATGCCCTCATTG
GAGCCCTGCGAGCAGTTGCACAAACCATCTCATACGAAGTCACCCTAGCCCTAATTCTTCTATGCACCATTCTAATGTCA
GGCAACTTCGCAATACAAAACTTTAGTATTACCCAAGAATCAATCTGACTCATTGTTCCAATCTGGCCCATAACAATAAT
ATGATACATCTCAACATTAGCAGAAACTAACCGAGCACCTTTTGACCTCACCGAAGGAGAATGTGAACTAGTTTCAGGGT
TTAATGTTGAATATGCAGGAGGCCCCTTTGCACTATTTTTCCTAGCGGAATATGCAAATATTATAATAATAAATACCATT
TCAACAATCATCTTCCTAGGCTCCACAGCCATAATCCTCCTACCA
>MHUA_A_07198
TTGAACCTCCTATTTATTATCCCCACTTTATGTTATATTGCCCCTATTCTCCTGGCAGTTGCTTTTTTTACCCTTATTGA
ACGCAAAGTGTTAGGCTATATGCAACACCGAAAAGGCCCCAACATTGTAGGACCAATAGGCCTCCTACAACCAATTGCGG
ACGGAGTAAAACTATTTATTAAAGAACCTATCCGCCCAACCACCTCATCACAAACTCTATTCCTTCTTACCCCAACCTTA
GCCTTAGCACTAGCAATAATTATCTGAACCCCACTACCAATGCCAATTTCACTCTCTGACATAAATCTAAGCATTTTATT
TATTTTAGCCCTTTCCAGCCTCACAGTTTATTCCATTCTCGGATCGGGATGAGCATCCAACTCAAAATATGCCCTCATTG
GAGCCCTGCGAGCAGTTGCACAAACAATCTCATACGAAGTCACCCTAGCCCTAATTCTTCTATGCACCATTCTTATGTCA
GGCAACTTCACACTGCAAAACTTTAGTATTACCCAAGAATCAATCTGACTCATTGTTCCAATCTGACCTATGACAATAAT
ATGATACATCTCAACCTTGGCAGAAACTAACCGAGCACCTTTTGACCTCACCGAAGGAGAATCTGAACTAGTTTCAGGGT
TTAATGTTGAATATGCAGGAGGCCCCTTTGCACTATTTTTCCTAGCAGAATATGCAAATATTCTAATAATAAACACCATT
TCAACAATCATCTTCCTAGGCTCCGCAGCCATAATCCTCCTACCA
>MHUA_A_07659
TTGAACCTCCTATTTATTATCCCCACTTTATGTTATATTGCCCCTATTCTCCTGGCAGTTGCTTTTTTTACCCTTATTGA
ACGCAAAGTGTTAAGCTATATGCAACACCGAAAAGGCCCCAACATTGTAGGACCAATAGGCCTCCTACAACCAATTGCGG
ACGGAGTAAAACTATTTATTAAAGAACCTATCCGCCCAACCACCTCATCACAAACTCTATTCCTTCTTACCCCAACCTTA
GCCTTAGCACTAGCAATAATTATCTGAACCCCTCTACCAATGCCAATTTCACTCTCTGACATAAATCTAAGCATTTTATT
TATTTTAGCCCTTTCCAGCCTCACAGTTTATTCCATTCTCGGATCGGGATGAGCATCCAACTCAAAATATGCCCTCATTG
GAGCCCTGCGAGCAGTTGCACAAACAATCTCATACGAAGTCACCCTAGCCCTAGTTCTTCTATGCACCATTCTTATGT
>MHUA_A_08167
TTGAACCTCCTATTTATTATCCCCACTTTATGTTATATTGCCCCTATTCTCCTGGCAGTTGCTTTTTTTACCCTTATTGA
ACGCAAAGTGTTAGGCTATATGCAACACCGAAAAGGCCCCAACATTGTGGGACCAATAGGCCTCCTACAACCAATTGCGG
ACGGAGTAAAACTATTTATTAAAGAACCTATCCGCCCAACCACCTCATCACAAACTCTATTCCTTCTTACCCCAACCTTA
GCCTTAGCACTAGCAATAATTATCTGAACCCCTCTACCAATGCCAATTTCACTCTCTGACATAAATCTAAGCATTTTATT
TATTTTAGCCCTTTCCAGCCTCACAGTTTATTCCATTCTCGGATCGGGATGAGCATCCAACTCAAAATATGCCCTCATTG
GAGCCCTGCGAGCAGTTGCACAAACAATCTCATACGAAGTCACCCTGGCCCTAATTCTTCTATGCACCATTCTTATGTCA
GGCAACTTCACACTGCAAAACTTTAGTATTACCCAAGAATCAATCTGACTCATTGTTCCAATCTGACCTATGACAATAAT
ATGATACATCTCAACGTTGGCAGAAACTAACCGAGCACCTTTTGACCTCACCGAAGGAGAATCTGAACTAGTTTCAGGGT
TTAATGTTGAATATGCAGGAGGCCCCTTTGCACTATTTTTCCTAGCAGAATATGCAAATATTCTAATAATAAACACCATT
TCAACAATCATCTTCCTAGGCTCCGCAGCCATAATCCTCCTACCA
>MHUA_A_08405
TTGAACCTCCTATTTATTATCCCCACTTTATGTTATATTGCCCCTATTCTCCTGGCAGTTGCTTTTTTTACCCTTATTGA
ACGCAAAGTGTTAGGCTATATGCAACACCGAAAAGGCCCCAACATTGTAGGACCAATAGGCCTCCTACAACCAATTGCGG
ACGGAGTAAAACTATTTATTAAAGAACCTATCCGCCCAACCACCTCATCACAAACTCTATTCCTTCTTACCCCAACCTTA
GCCTTAGCACTAGCAATAATTATCTGAACCCCTCTACCAATGCCAATTTCACTCTCTGACATAAATCTAAGCATTTTATT
TATTTTAGCCCTTTCCAGCCTCACAGTTTATTCCATTCTCGGATCGGGATGAGCATCCAACTCAAAATATGCCCTCATTG
GAGCCCTGCGAGCAGTTGCACAAACAATCTCATACGAAGTCACCCTGGCCCTAATTCTTCTATGCACCATTCTTATGTCA
GGCAACTTCACACTGCAAAACTTTAGTATTACCCAAGAATCAATCTGACTCATTGTTCCAATCTGACCTATGACAATAAT
ATGATACATCTCAACGTTGGCAGAAACTAACCGAGCACCTTTTGACCTCACCGAAGGAGAATCTGAACTAGTTTCAGGGT
TTAATGTTGAATATGCAGGAGGCCCCTTTGCACTATTTTTCCTAGCAGAATATGCAAATATTCTAATAATAAACACCATT
TCAACAATCATCTTCCTAGGCTCCGCAGCCATAATCCTCCTACCA
>MHUA_A_08406
TTGAACCTCCTATTTATTATCCCCACTTTATGTTATATTGCCCCTATTCTCCTGGCAGTTGCTTTTTTTACCCTTATTGA
ACGCAAAGTGTTAGGCTATATGCAACACCGAAAAGGCCCCAACATTGTAGGACCAATAGGCCTCCTACAACCAATTGCGG
ACGGAGTAAAACTATTTATTAAAGAACCTATCCGCCCAACCACCTCATCACAAACTCTATTCCTTCTTACCCCAACCTTA
GCCTTAGCACTAGCAATAATTATCTGAACCCCTCTACCAATGCCAATTTCACTCTCTGACATAAATCTAAGCATTTTATT
TATTTTAGCCCTTTCCAGCCTCACAGTTTATTCCATTCTCGGATCGGGATGAGCATCCAACTCAAAATATGCCCTCATTG
GAGCCCTGCGAGCAGTTGCACAAACAATCTCATACGAAGTCACCCTGGCCCTAATTCTTCTATGCACCATTCTTTTGTCA
GGCAACTTCACACTGCAAAACTTTAGTATTACCCAAGAATCAATCTGACTCATTGTTCCAATCTGACCTATGACAATAAT
ATGATACATCTCAACGTTGGCAGAAACTAACCGAGCACCTTTTGACCTCACCGAAGGAGAATCTGAACTAGTTTCAGGGT
TTAATGTTGAATATGCAGGAGGCCCCTTTGCACTATTTTTCCTAGCAGAATATGCAAATATTCTAATAATAAACACCATT
TCAACAATCATCTTCCTAGGCTCCGCAGCCATAATCCTCCTACCA
>MHUA_A_08420
TTGAACCTCCTATTTATTATCCCCACTTTATGTTATATTGCCCCTATTCTCCTGGCAGTTGCTTTTTTTACCCTTATTGA
ACGCAAAGTGTTAGGCTATATGCAACACCGAAAAGGCCCCAACATTGTAGGACCAATAGGCCTCCTACAACCAATTGCGG
ACGGAGTAAAACTATTTATTAAAGAACCTATCCGCCCAACCACCTCATCACAAACTCTATTCCTTCTTACCCCAACCTTA
GCCTTAGCACTAGCAATAATTATCTGAACCCCTCTACCAATGCCAATTTCACTCTCTGACATAAATCTAAGCATTTTATT
TATTTTAGCCCTTTCCAGCCTCACAGTTTATTCCATTCTCGGATCGGGATGAGCATCCAACTCAAAATATGCCCTCATTG
GAGCCCTGCGAGCAGTTGCACAAACAATCTCATACGAAGTCACCCTGGCCCTAATTCTTCTATGCACCATTCTTATGTCA
GGCAACTTCACACTGCAAAACTTTAGTATTACCCAAGAATCAATCTGACTCATTGTTCCAATCTGACCTATGACAATAAT
ATGATACATCTCAACGTTGGCAGAAACTAACCGAGCACCTTTTGACCTCACCGAAGGAGAATCTGAACTAGTTTCAGGGT
TTAATGTTGAATATGCAGGAGGCCCCTTTGCACTATTTTTCCTAGCAGAATATGCAAATATTCTAATAATAAACACCATT
TCAACAATCATCTTCCTAGGCTCCGCAGCCATAATCCTCCTACCA
>MHUA_A_09379
TTGAACCTCCTATTTATTATCCCCACTTTATGTTATATTGCCCCTATTCTCCTGGCAGTTGCTTTTTTTACCCTTATTGA
ACGCAAAGTGTTAGGCTATATGCAACACCGAAAAGGCCCCAACATTGTAGGACCAATAGGCCTCCTCCAACCAATTGCGG
ACGGAGTAAAACTATTTATTAAAGAACCTATCCGCCCAACCACCTCATCACAAACTCTATTCCTTCTTACCCCAACCTTA
GCCTTAGCACTAGCAATAATTATCTGAACCCCTCTACCAATGCCAATTTCACTCTCTGACATAAACCTAGGCATTTTATT
TATTTTAGCCCTTTCCAGCCTCACAGTTTATTCCATTCTCGGATCGGGATGAGCATCCAACTCAAAATATGCCCTCATTG
GGGCCCTGCGAGCAGTTGCACAAACAATCTCATACGAAGTCACCCTAGCCCTAATTCTTCTATGCACCATTCTAATGTCA
GGCAACTTCACACTGCAAAACTTTAGTATTACCCAAGAATCAATCTGACTCATTGTTCCAATCTGGCCCATGACAATAAT
ATGATACATCTCAACATTGGCAGAAACTAACCGAGCACCTTTTGACCTCACCGAAGGAGAATCTGAACTAGTTTCAGGGT
TTAATGTTGAATATGCAGGAGGCCCCTTTGCACTATTTTTCCTAGCGGAATATGCAAATATTCTAATAATAAATACCATT
TCAACAATCATCTTCCTAGGCTCCACAGCCATAATCCTCCTACCA
>MHUA_A_09383
TTGAACCTCCTATTTATTATCCCCACTTTATGTTATATTGCCCCTATTCTCCTGGCAGTTGCTTTTTTTACCCTTATTGA
ACGCAAAGTGTTAGGCTATATGCAACACCGAAAAGGCCCCAACATTGTAGGACCAATAGGCCTCCTCCAACCAATTGCGG
ACGGAGTAAAACTATTTATTAAAGAACCTATCCGCCCAACCACCTCATCACAAACTCTATTCCTTCTTACCCCAACCTTA
GCCTTAGCACTAGCAATAATTATCTGAACCCCTCTACCAATGCCAATTTCACTCTCTGACATAAACCTAGGCATTTTATT
TATTTTAGCCCTTTCCAGCCTCACAGTTTATTCCATTCTCGGATCGGGATGAGCATCCAACTCAAAATATGCCCTCATTG
GAGCCCTGCGAGCAGTTGCACAAACAATCTCATACGAAGTCACCCTAGCCCTAATTCTTCTATGCACCATTCTTATGTCA
GGCAACTTCACACTGCAAAGCTTTAGTATTACCCAAGAATCAATCTGACT
>MHUA_A_09749
TTGAACCTCCTATTTATTATCCCCACTTTATGTTATATTGCCCCTATTCTCCTGGCAGTTGCTTTTTTTACCCTTATTGA
ACGCAAAGTGTTAGGCTATATGCAACACCGAAAAGGCCCCAACATTGTAGGACCAATAGGCCTCCTACAACCAATTGCGG
ACGGAGTAAAACTATTTATTAAAGAACCTATCCGCCCAACCACCTCATCACAAACTCTATTCCTTCTTACCCCAACCTTA
GCCTTAGCACTAGCAATAATTATCTGAACCCCACTACCAATGCCAATTTCACTCTCTGACATAAATCTAAGCATTTTATT
TATTTTAGCCCTTTCCAGCCTCACAGTTTATTCCATTCTTGGATCGGGATGAGCATCCAACTCAAAATATGCCCTCATTG
GAGCCCTGCGAGCAGTTGCACAAACAATCTCATACGAAGTCACCCTAGCCCTAATTCTTCTATGCACCATTCTTATGTCA
AGCAACTTCACACTGCAAAACTTTAGTATTACCCAAGAATCAATCTGACTCATTGTTCCAATCTGACCTATGACAATAAT
ATGATACATCTCAACCTTGGCAGAAACTAACCGAGCACCTTTTGACCTCACCGAAGGAGAATCTGAACTAGTTTCAGGGT
TTAATGTTGAATATGCAGGAGGCCCCTTTGCACTATTTTTCCTAGCAGAATATGCAAATATTCTAATAATAAACACCATT
TCAACAATCATCTTCCTAGGCTCCGCAGCCATAATCCTCCTACCA
>MHUA_A_10139
TTGAACCTCCTATTTATTATCCCCACTTTATGTTATATTGCCCCTATTCTCCTGGCAGTTGCTTTTTTTACCCTTATTGA
ACGCAAAGTGTTAGGCTATATGCAACACCGAAAAGGCCCCAACATTGTGGGACCAATAGGCCTCCTACAACCAATTGCGG
ACGGAGTAAAACTATTTATTAAAGAACCTATCCGCCCAACCACCTCATCACAAACTCTATTCCTTCTTACCCCAACCTTA
GCCTTAGCACTAGCAATAATTATCTGAACCCCTCTACCAATGCCAATTTCACTCTCTGACATAAATCTAAGCATTTTATT
TATTTTAGCCCTTTCCAGCCTCACAGTTTATTCCATTCTCGGATCGGGATGAGCATCCAACTCAAAATATGCCCTCATTG
GAGCCCTGCGAGTAGTTGCACAAACAATCTCATACGAAGTCACCCTGGCCCTAATTCTTCTATGCACCATTCTTATGTCA
GGCAACTTCACACTGCAAAACTTTAGTATTACCCAAGAATCAATCTGACTCATTGTTCCAATCTGACCTATGACAATAAT
ATGATACATCTCAACGTTGGCAGAAACTAACCGAGCACCTTTTGACCTCACCGAAGGAGAATCTGAACTAGTTTCAGGGT
TTAATGTTGAATATGCAGGAGGCCCCTTTGCACTATTTTTCCTAGCAGAATATGCAAATATTCTAATAATAAACACCATT
TCAACAATCATCTTCCTAGGCTCCGCAGCCATAATCCTCCTACCA
>MZFC_22561
TTGAACCTTCTATTTATTATCCCCACTCTATGTTATATTGCCCCTATTCTCCTGGCAGTTGCTTTTTTTACCCTTATTGA
ACGCAAAGTGTTAGGCTATATGCAACACCGAAAAGGCCCCAATATTGTGGGCCCAATAGGCCTCCTCCAACCAATTGCAG
ATGGAGTAAAACTATTTATTAAAGAACCTATCCGCCCAACAACCTCATCGCAAACCCTATTCCTTCTTACCCCAACCTTA
GCCCTAGCACTAGCAATAATTATCTGAACCCCCCTACCAATGCCAATTTCACTCTCTGACATAAACCTGGGCATTTTATT
TATTTTAGCCCTCTCTAGCCTTACAGTCTATTCTATTCTAGGATCAGGATGAGCATCCAACTCCAAATACGCCCTCATTG
GAGGCCTGCGAGCAGTTGCACAAACAATCTCATATGAAGTCACCCTGGCCCTAAATCTTCTATGCACCATCCTTATGTCA
GGTAACTTCACACTACAAAACTTTAGCATTACCCAAGAATCAATCTGACTCATTGTCCCAATCTGGCCTATGACAATAAT
ATGATACATCTCAACACTGGCAGAAACTAACCGAGCACCCTTTGACCTTACCGAAGGAGAATCTGAATTAGTCTCAGGAT
TTAATGTTGAATATGCAGGAGGCCCATTTGCATTATTTTTCCTGGCGGAATATGCAAATATTCTAATAATAAACACCATC
TCAACAATCATCTTCCTAGGCTCCACAGCCCTGATTCTGTTACCA
>MZFC_21498
TTGAACCTTCTATTTATTATCCCCACTCTATGTTATATTGCCCCTATTCTCCTGGCAGTTGCTTTTTTTACCCTTATTGA
ACGCAAAGTGTTAGGCTATATGCAACACCGAAAAGGCCCCAATATTGTGGGCCCAATAGGCCTCCTCCAACCAATTGCAG
ATGGAGTAAAACTATTTATTAAAGAACCTATCCGCCCAACAACCTCATCACAAACTCTATTTCTTCTTACCCCAACCTTA
GCCTTAGCACTAGCAATAATTATCTGAACCCCCCTACCAATGCCAATTTCACTCTCTGACATAAACCTGGGCATTTTATT
TATTTTAGCCCTCTCTAGCCTTACAGTTTACTCAATCCTAGGATCAGGATGAGCATCCAACTCCAAATACGCCCTCATTG
GAGCTCTACGAGCAGTCGCACAAACAATCTCATACGAAGTCACCCTGGCCCTAATTCTTCTATGCACCATCCTCATGTCA
GGCAACTTCACTCTACAAAACTTTAGCGTCACCCAAGAATCAATCTGACTCATTGTCCCAATCTGGCCTATGACAATAAT
ATGATACATCTCAACACTGGCAGAAACTAACCGAGCACCCTTTGACCTTACCGAAGGAGAATCTGAATTAGTTTCAGGAT
TTAATGTTGAATATGCAGGAGGCCCATTTGCATTATTTTTCCTGGCGGAATATGCAAATATTCTGATAATAAACACCATC
TCAACAATCATCTTCCTAGGCTCCACAGCCCTAATCCTGTTACC
>UOGV_1573
TTGAACCTTCTATTTATTATCCCCACTCTATGTTATATTGCCCCTATTCTCCTGGCAGTTGCTTTTTTTACCCTTATTGA
ACGCAAAGTGTTAGGCTATATGCAACACCGAAAAGGCCCCAATATTGTGGGCCCAATAGGCCTCCTCCAACCAATTGCAG
ATGGAGTAAAACTATTTATTAAAGAACCTATCCGCCCAACAACCTCATCACAAACTCTATTTCTTCTTACCCCAACCTTA
GCCTTAGCACTAGCAATAATTATCTGAACCCCGCTACCAATGCCAATTTCACTCTCTGACATAAACCTGGGCATTTTATT
TATTTTAGCCCTCTCTAGCCTTACAGTTTACTCAATTCTAGGATCAGGATGAGCATCCAACTCCAAATACGCCCTCATTG
GAGCTCTACGAGCAGTCGCACAAACAATCTCATACGAAGTCACCCTGGCCCTAATTCTTCTATGCACCATCCTTATGTCA
GGCAACTTCACTCTACAAAACTTTAGCGTCACCCAAGAATCAATCTGACTCATTGTCCCAATCTGGCCTATGACAATAAT
ATGATACATCTCAACACTGGCAGAAACTAACCGAGCACCCTTTGACCTTACCGAAGGAGAATCTGAATTAGTTTCAGGAT
TTAATGTTGAATATGCAGGAGGCCCATTTGCATTATTTTTCCTGGCGGAATATGCAAATATTCTGATAATAAACACCATC
TCAACAATCATCTTCCTAGGCTCCACAGCCCTAATCCTGTTACCA
>UTCH_2409
TTGAACCTCCTATTTATTATCCCCACTTTATGTTATATTGCCCCTATTCTCCTGGCAGTTGCTTTTTTTACCCTTATTGA
ACGCAAAGTGTTAGGCTATATGCAACACCGAAAAGGCCCCAACATTGTAGGACCAATAGGCCTCCTCCAACCAATTGCGG
ACGGAGTAAAACTATTTATTAAAGAACCTATCCGCCCAACCACCTCATCACAAACTCTATTCCTTCTTACCCCAACCTTA
GCCTTAGCACTAGCAATAATTATCTGAACCCCTCTACCAATGCCAATTTCACTCTCTGACATAAACCTAGGCATTTTATT
TATTTTAGCCCTTTCCAGCCTCACAGTTTATTCCATTCTCGGATCGGGATGAGCATCCAACTCAAAATATGCCCTCATTG
GAGCCCTGCGAGCAGTTGCACAAACAATCTCATACGAAGTCAACCTAGCCCTAATTCTTCTATGCACCATTCTTATGTCA
GGCAACTTCACACTGCAAAACTTTAGTATTACCCAAGAATCAATCTGACTCATTGTTCCAATCTGGCCCATGACAATAAT
ATGATACATCTCAACATTGGCAGAAACTAACCGAGCACCTTTTGACCTCACCGAAGGAGAATCTGAACTAGTTTCAGGAT
TTAATGTTGAATATGCAGGAGGCCCCTTTGCACTATTTTTCCTAGCGGAATATGCAAATATTCTAATAATAAATACCATT
TCAACAATCATGTTCCTAGGCTCCACAGCCATAATCCTCGTACCA
